# Supplementary material for: Single-nucleus RNA sequencing and spatial transcriptomics reveal an immunosuppressive tumor microenvironment related to metastatic dissemination during pancreatic cancer liver metastasis
Source: Theranostics. 2025 Apr 13;15(11):5337–57. doi: 10.7150/thno.108925 (PMC12036881; doi:10.7150/thno.108925)
Supplement: Supplementary file 2 — Supplementary tables. [file thnov15p5337s2.xlsx]

## Sheet: Table S1
	Table S1. Differential expression genes for ductal cell subpopulations. Related to Figure 2A.
gene	p_val	avg_log2FC	pct.1	pct.2	p_val_adj	cluster
PRSS1	0	3.49524775312739	0.995	0.083	0	1
CEL	0	2.95729308558003	0.969	0.054	0	1
PNLIP	0	2.72940231309226	0.959	0.04	0	1
SPON2	0	2.66073863490615	0.835	0.055	0	1
CLPS	0	2.51156987558435	0.929	0.035	0	1
CELA3B	0	2.35006829786084	0.896	0.035	0	1
GAK	0	2.33128774151371	0.96	0.268	0	1
CPB1	0	2.28679923264796	0.907	0.046	0	1
CTRB1	0	2.06624081081387	0.889	0.075	0	1
CTRC	0	2.02147432459576	0.842	0.036	0	1
SYCN	0	1.86136888717444	0.798	0.024	0	1
CPA1	0	1.7315346329265	0.778	0.038	0	1
IDUA	0	1.55027698292275	0.718	0.131	0	1
GP2	0	1.52098522281266	0.758	0.061	0	1
F3	0	1.50152041739342	0.675	0.289	0	1
DSG2	0	1.46161816508318	0.83	0.294	0	1
SLC2A1	0	1.42728238413958	0.908	0.588	0	1
UVSSA	0	1.39846805285826	0.749	0.093	0	1
CELA2A	0	1.38799717035702	0.671	0.022	0	1
DGKQ	0	1.36193792738678	0.725	0.088	0	1
MAEA	0	1.34789275682482	0.767	0.159	0	1
PCGF3	0	1.34181717032742	0.747	0.164	0	1
CELA3A	0	1.27793424892084	0.666	0.035	0	1
PLA2G1B	0	1.26507558140579	0.631	0.021	0	1
SLC49A3	0	1.18569989060838	0.653	0.075	0	1
PIGG	0	1.1707004262818	0.689	0.114	0	1
FGFRL1	0	1.16321551348377	0.611	0.054	0	1
KCP	0	1.11738545206704	0.471	0.074	0	1
ARHGEF2	0	1.07499933241053	0.694	0.258	0	1
SLC25A37	0	1.05170801368858	0.679	0.255	0	1
PYGB	0	0.965098400820506	0.77	0.409	0	1
REG1B	0	0.964059046622705	0.548	0.029	0	1
TMEM129	0	0.942508484371777	0.639	0.179	0	1
MTMR11	0	0.924373932907654	0.681	0.262	0	1
N4BP2L2	0	0.920846428824592	0.674	0.242	0	1
ATP5ME	0	0.916681988627297	0.63	0.185	0	1
REG1A	0	0.912968933957635	0.608	0.116	0	1
LIF	0	0.902094352901941	0.54	0.116	0	1
SLC26A9	0	0.887158856441899	0.541	0.155	0	1
TNFRSF10B	0	0.874799604522498	0.677	0.273	0	1
CPA2	0	0.853848979261207	0.475	0.017	0	1
POLR1D	0	0.853072445691462	0.664	0.257	0	1
RASEF	0	0.847774560089088	0.552	0.154	0	1
ARAP1	0	0.844543753049017	0.65	0.231	0	1
PAN3	0	0.838754211403452	0.596	0.155	0	1
ACOT11	0	0.810620728680607	0.578	0.159	0	1
IGFBP2	0	0.805236973807606	0.551	0.177	0	1
CTRB2	0	0.795099834003207	0.486	0.03	0	1
NELFA	0	0.788861883492577	0.589	0.161	0	1
GPT	0	0.736114981317446	0.453	0.053	0	1
MAF	0	0.732385273719464	0.414	0.094	0	1
CTRL	0	0.719316322259444	0.432	0.026	0	1
ALOX5	0	0.715263582397714	0.567	0.19	0	1
NPSR1	0	0.70878037222972	0.472	0.088	0	1
GABRE	0	0.698455170452469	0.455	0.08	0	1
SEMA3B	0	0.676324666369845	0.475	0.132	0	1
CELA2B	0	0.624509621428925	0.37	0.01	0	1
TMEM175	0	0.614572931529053	0.442	0.081	0	1
TRAPPC8	0	0.612363289793943	0.455	0.102	0	1
MROH7	0	0.588552111217953	0.386	0.06	0	1
SPART	0	0.516323295272663	0.351	0.029	0	1
ARHGAP4	4.82103120287707e-298	0.531691574120567	0.432	0.104	7.56034113235182e-294	1
S100A14	1.06100884253355e-296	0.934576563678083	0.595	0.237	1.66387406686111e-292	1
ENO2	7.52880713703923e-281	0.784815610821078	0.535	0.19	1.18066753523049e-276	1
TFF2	1.03592134676811e-279	0.906389685737351	0.714	0.329	1.62453185600175e-275	1
ANO9	2.02614649972298e-274	0.70535106121116	0.596	0.242	3.17740294086558e-270	1
DVL1	4.08536051373485e-273	0.63430128279657	0.559	0.214	6.40666235763898e-269	1
SBF1	3.27247389455201e-271	0.603013676340926	0.502	0.166	5.13189356143646e-267	1
THEM6	1.38325428647292e-270	0.627482548578371	0.46	0.141	2.16921937204683e-266	1
PRSS3	4.28184263084613e-263	0.726150746493899	0.675	0.332	6.7147856136929e-259	1
C4orf48	1.1746670410841e-260	0.61219576213283	0.455	0.145	1.84211285382809e-256	1
PRSS33	7.01085394787678e-258	0.53717191316256	0.305	0.054	1.09944211610604e-253	1
IGSF9B	1.020784669522e-255	0.532417989313566	0.386	0.099	1.6007945187444e-251	1
TTC22	1.63896914354533e-255	0.493542026417436	0.385	0.099	2.57023141090779e-251	1
C6orf141	2.03653345550904e-254	0.515777082021467	0.338	0.072	3.19369176492927e-250	1
ATP2B4	3.12753478332547e-254	0.725519020647265	0.608	0.277	4.904600047211e-250	1
CCNL2	1.61392581621908e-246	0.772245398066874	0.785	0.487	2.53095846499476e-242	1
RAPGEF3	1.06115489550582e-243	0.37870017714328	0.26	0.04	1.66410310713223e-239	1
ZFYVE28	1.24184548219237e-241	0.418786023557966	0.328	0.071	1.94746208517407e-237	1
C9orf72	6.61202239306423e-241	0.374604804520648	0.267	0.043	1.03689735168033e-236	1
MT-ND6	1.13970637724306e-239	1.20296497923451	0.822	0.594	1.78728754079257e-235	1
VMP1	1.85767131956143e-236	0.774543807448069	0.848	0.586	2.91320016333623e-232	1
CKLF	1.67947368060605e-233	0.760964614751547	0.623	0.313	2.63375062592641e-229	1
MYO15B	2.6397648989689e-230	0.706782274873989	0.575	0.248	4.13967931456302e-226	1
ARGLU1	1.33461496904523e-229	0.71811563147426	0.734	0.422	2.09294319445672e-225	1
GALK2	5.04304215214872e-227	0.495698347700188	0.432	0.141	7.90849870299963e-223	1
LEMD1	1.19056818346289e-226	0.452886760431651	0.361	0.094	1.8670490253065e-222	1
MOB3B	9.65062105809512e-224	0.43240836043393	0.326	0.077	1.51341039433048e-219	1
HSPH1	1.23375535446595e-223	0.698778545075226	0.512	0.208	1.93477514687351e-219	1
MTIF3	6.31839724707988e-221	0.429023225699545	0.36	0.097	9.90851056287066e-217	1
EFNA1	1.88728619668973e-218	0.747327291404473	0.599	0.286	2.95964221364883e-214	1
FKBP10	1.06246740680129e-211	0.510720979903049	0.463	0.164	1.66616138734578e-207	1
PDXK	2.41071400499307e-204	0.680241372003719	0.669	0.383	3.78048170263013e-200	1
IRF8	3.44726459632655e-203	0.406554882497248	0.301	0.071	5.4060003399593e-199	1
PTPRN2	1.48982561890588e-200	0.520616174883166	0.475	0.18	2.33634453556819e-196	1
RRBP1	7.74101049710319e-200	0.626957122413388	0.694	0.41	1.21394526615572e-195	1
PLEC	1.09015991785522e-199	0.764996321085349	0.734	0.491	1.70958878318056e-195	1
USP24	1.29604494750206e-199	0.523887245058459	0.471	0.186	2.03245768667273e-195	1
SLC45A3	5.33472868154205e-198	0.470232027090616	0.391	0.126	8.36592151839424e-194	1
MELTF	8.28148747321427e-195	0.498204022733431	0.344	0.101	1.29870286554946e-190	1
KIF13B	2.46962772094246e-194	0.582329606688712	0.536	0.243	3.87287019198196e-190	1
HPS4	9.50488607997918e-194	0.422666680371097	0.35	0.103	1.49055623506233e-189	1
ARHGAP27	1.74290054119004e-190	0.575463624415863	0.519	0.236	2.73321662869422e-186	1
NEMF	2.92124155356913e-189	0.477843362708909	0.426	0.157	4.58109100430711e-185	1
XKR6	7.59488283326066e-189	0.407419216378056	0.321	0.087	1.19102952591194e-184	1
CGN	6.11924657532957e-186	0.635673180153469	0.695	0.428	9.59620247943183e-182	1
SLC6A14	3.79151992242013e-181	0.455740228282481	0.33	0.097	5.94586154233925e-177	1
NECTIN4	1.79546097108969e-180	0.500846961063063	0.468	0.193	2.81564189486285e-176	1
ANKRD18A	7.22323853153488e-179	0.38122176571732	0.295	0.078	1.1327482665153e-174	1
RASAL1	3.1221100181691e-176	0.414632886748415	0.365	0.12	4.89609293049278e-172	1
MROH1	6.6854713382813e-176	0.56918821037562	0.633	0.345	1.04841561526927e-171	1
SDCBP2	9.34578674348414e-170	0.543469737846563	0.527	0.251	1.46560627711318e-165	1
LLGL2	3.17621437367155e-169	0.541079694850202	0.693	0.418	4.98093938079173e-165	1
TJP3	1.52436954765238e-168	0.505740823000543	0.535	0.257	2.39051632462846e-164	1
RTEL1	2.92405022233865e-168	0.406285464919395	0.335	0.106	4.58549555867147e-164	1
EPPK1	1.45037493927054e-167	0.632079022497222	0.55	0.282	2.27447797976406e-163	1
DUSP4	2.23644761069032e-167	0.499064050676584	0.429	0.174	3.50719714308455e-163	1
ALG5	7.05077570591753e-167	0.404207672660212	0.374	0.132	1.10570264620199e-162	1
SBNO2	1.47400212660658e-166	0.549041819405211	0.576	0.299	2.31153013494444e-162	1
MXD4	5.13056496988093e-166	0.493272267925872	0.41	0.164	8.04575198576727e-162	1
TFF1	1.30939644871947e-165	0.798524502964531	0.768	0.496	2.05339551088188e-161	1
TNFRSF14	9.96520120200781e-165	0.533370267791097	0.566	0.291	1.56274285249886e-160	1
FBLIM1	1.13826105809295e-162	0.456370214839491	0.459	0.194	1.78502099130136e-158	1
CLDN23	6.65591801636472e-162	0.609259882763457	0.432	0.183	1.04378106332632e-157	1
AQP5	6.8475028065239e-161	0.5475693747879	0.378	0.136	1.07382539011908e-156	1
DOCK5	2.28996096851534e-159	0.575293373669352	0.569	0.298	3.59111679082575e-155	1
SH3TC1	1.56932283447644e-158	0.462230781433566	0.393	0.149	2.46101206902595e-154	1
PIM3	1.23907178296555e-157	0.526125851467453	0.65	0.364	1.94311237004657e-153	1
GBA2	2.04775205085405e-157	0.47967481732678	0.472	0.213	3.21128476614932e-153	1
ITPR3	1.92912755145228e-156	0.544141773798976	0.595	0.336	3.02525782618746e-152	1
CAVIN3	5.40828893442404e-155	0.426050131230295	0.349	0.119	8.48127870696378e-151	1
NSD2	1.6886259412457e-153	0.353213062513887	0.335	0.111	2.64810320106151e-149	1
SLC17A9	1.1878878029924e-151	0.388006696955645	0.36	0.13	1.86284565265268e-147	1
CRIP2	1.7116415993631e-151	0.321902903156121	0.301	0.091	2.68419635612122e-147	1
ARFGAP1	1.80368628175775e-151	0.408709988311286	0.397	0.157	2.8285408270525e-147	1
SLBP	6.82789884988278e-151	0.434809292595266	0.42	0.175	1.07075109763862e-146	1
LAMA5	2.32964746846247e-149	0.508504120934062	0.484	0.229	3.65335316004284e-145	1
CLTA	3.33659125434346e-149	0.579678482337957	0.566	0.325	5.23244240506141e-145	1
GPCPD1	1.48473980370279e-148	0.405498090470946	0.328	0.112	2.32836896016671e-144	1
IER2	1.21055886849404e-147	0.63454279092936	0.665	0.431	1.89839841757236e-143	1
MYO7B	1.89273692915791e-146	0.386035530089636	0.333	0.116	2.96819005230543e-142	1
ALS2CL	4.29004802447566e-144	0.491639127129744	0.517	0.256	6.72765331198273e-140	1
SS18	1.1448267661226e-142	0.359390054287797	0.35	0.128	1.79531733463346e-138	1
NAPRT	2.17528951887292e-142	0.492773609632942	0.533	0.28	3.41128902349651e-138	1
BAIAP2L2	2.56576536890246e-142	0.370128145606968	0.469	0.201	4.02363325151284e-138	1
ARHGEF10	5.9279342146073e-142	0.305906974132071	0.253	0.069	9.29618643534717e-138	1
SLC7A1	9.86383709968558e-140	0.440773972626708	0.417	0.184	1.54684693397269e-135	1
GOLGA3	2.68214515615449e-139	0.415664368445766	0.406	0.172	4.20614003388147e-135	1
ZMYND8	8.03072183185239e-139	0.444020781410516	0.439	0.199	1.25937779767109e-134	1
INPP4B	9.59676049050813e-139	0.528288792206575	0.535	0.281	1.50496398012149e-134	1
HAPLN3	5.13119821830388e-138	0.384319666687906	0.257	0.075	8.04674504594415e-134	1
ZNF518A	1.87302993219678e-136	0.402993438571279	0.398	0.167	2.93728553967098e-132	1
TNK2	6.39122832791761e-136	0.490755410232743	0.521	0.282	1.00227242638404e-131	1
NOTCH1	9.09246420753146e-136	0.331946350650399	0.289	0.094	1.42588023702508e-131	1
NOL3	1.98331939359106e-135	0.365298113584007	0.32	0.114	3.1102414730295e-131	1
CXCL17	6.10889374350316e-135	0.418918597011712	0.341	0.129	9.57996716856166e-131	1
KCNC4	1.36088550229238e-134	0.372962736329591	0.331	0.121	2.13414064469491e-130	1
TCIRG1	1.61238856715584e-134	0.484009693645206	0.526	0.285	2.52854775101379e-130	1
CELSR1	1.84658764404637e-134	0.351015918059488	0.349	0.132	2.89581874339352e-130	1
AFAP1	2.11236469807628e-134	0.393336025248954	0.361	0.144	3.31261031952323e-130	1
SUPT20H	8.36878634765504e-134	0.347308378905336	0.333	0.123	1.31239307503926e-129	1
ANKRD10	1.14099487828395e-132	0.536778672396272	0.699	0.466	1.78930816812489e-128	1
SLC5A3	1.0196575499483e-131	0.376500139864343	0.325	0.119	1.59902696982892e-127	1
PTK6	5.1568661271154e-131	0.386285412236555	0.421	0.187	8.08699746054237e-127	1
LNX2	3.2674553736571e-129	0.299676047730958	0.275	0.088	5.12402351696906e-125	1
TMPRSS3	4.66142795242428e-129	0.482660523535777	0.441	0.208	7.31005131499175e-125	1
TSPO	5.99148356642962e-129	0.593086625979634	0.682	0.469	9.39584452887494e-125	1
ZNF316	9.30190551787559e-129	0.338914805072771	0.352	0.136	1.45872482331325e-124	1
LZTS3	3.3544306344072e-128	0.275468211794151	0.253	0.075	5.26041812087737e-124	1
CARD10	3.3620108484893e-128	0.353057530164203	0.366	0.148	5.27230541260093e-124	1
TMEM37	4.27000485215217e-128	0.420873410631253	0.362	0.147	6.69622160914504e-124	1
TRIM25	3.36541985660263e-127	0.444531927404145	0.394	0.177	5.27765141912424e-123	1
IRS2	3.56914100080313e-127	0.416400075857426	0.346	0.138	5.59712691745947e-123	1
FUT6	5.28582248660207e-127	0.34642479492124	0.323	0.121	8.28922682348936e-123	1
SLC39A1	2.23255920060479e-126	0.379811027158326	0.358	0.146	3.50109933838843e-122	1
DUSP10	1.0521117463637e-125	0.333270811554886	0.291	0.1	1.64992164064756e-121	1
HKDC1	1.68430239321957e-124	0.397788520518508	0.371	0.157	2.64132301304692e-120	1
ACSL5	1.76390609379091e-124	0.580174971976612	0.619	0.42	2.7661575362829e-120	1
TMC7	2.44754524961052e-124	0.3044981370668	0.269	0.087	3.83824046043922e-120	1
XPNPEP1	6.4296819991286e-124	0.38931700134657	0.409	0.185	1.00830273110335e-119	1
ADAM28	1.13055608706486e-123	0.598018568476884	0.552	0.333	1.77293805573511e-119	1
TPPP3	1.92123457163663e-122	0.384937350316589	0.315	0.116	3.01288005524056e-118	1
CDC42SE1	1.18544348696464e-119	0.450066947848857	0.577	0.349	1.85901247625794e-115	1
LUC7L3	8.02039727422911e-119	0.427457709576185	0.608	0.357	1.25775870054461e-114	1
LIME1	9.52762650374831e-119	0.293214749910275	0.255	0.082	1.49412238831781e-114	1
PRSS22	8.39151687575236e-118	0.486539574636116	0.568	0.334	1.31595767645548e-113	1
FAM102A	1.23033374489945e-117	0.460468632863627	0.491	0.268	1.92940937875132e-113	1
DDRGK1	1.49040254564465e-116	0.388969109644827	0.406	0.191	2.33724927207994e-112	1
GALE	5.45620119370148e-116	0.44492376704175	0.523	0.301	8.55641471196265e-112	1
PSCA	6.81660108908488e-116	0.440723711547134	0.414	0.192	1.06897938279029e-111	1
SLK	3.25856197650221e-114	0.452411860384541	0.537	0.314	5.11007689155076e-110	1
CAPN8	7.13526995034851e-114	0.365543337181885	0.675	0.428	1.11895303361365e-109	1
C3orf52	7.62285438916623e-114	0.400739648701827	0.394	0.181	1.19541602530905e-109	1
ANO8	2.61147226442693e-113	0.295597884131934	0.291	0.106	4.09531080507432e-109	1
LARP4B	5.59271926475561e-113	0.332641226102656	0.37	0.162	8.77050235098974e-109	1
NBEAL2	1.51231414106368e-112	0.464226389206506	0.518	0.294	2.37161103601606e-108	1
WSB1	1.76279340097479e-112	0.448837736840885	0.578	0.343	2.76441261140866e-108	1
LZTS2	3.95472451449208e-112	0.298107612271192	0.304	0.116	6.20179898362648e-108	1
CEBPB	5.12012967368891e-112	0.513549905798435	0.484	0.272	8.02938735427895e-108	1
EPHB4	4.39546075527614e-111	0.431892381110334	0.51	0.286	6.89296155642404e-107	1
ZFC3H1	1.22857639159438e-110	0.354412521208658	0.38	0.173	1.92665349729831e-106	1
SLC12A7	4.99661721171887e-110	0.464060523917002	0.619	0.405	7.83569511141754e-106	1
LRRC8A	5.38617852844129e-110	0.456865614965338	0.435	0.225	8.44660516830163e-106	1
ITGA2	2.17947214679228e-109	0.452199894582529	0.473	0.253	3.41784822059965e-105	1
CACNB1	2.6588759183649e-109	0.313910423254066	0.297	0.114	4.16964921517983e-105	1
FRY	8.7053100733575e-108	0.401410458325892	0.313	0.128	1.36516672570392e-103	1
SH3D21	1.12046879863335e-107	0.332537647465939	0.287	0.109	1.75711917001681e-103	1
SYNGR2	2.64615017344039e-107	0.438619359739759	0.788	0.632	4.14969270198923e-103	1
THBS3	1.13877456583143e-106	0.339932465076518	0.348	0.151	1.78582627413685e-102	1
TRIOBP	1.72169281417197e-106	0.398050826197461	0.53	0.308	2.69995867118448e-102	1
GOLGA2	3.9993561482814e-106	0.304427904162664	0.301	0.119	6.2717903117349e-102	1
TFF3	6.92068016518405e-106	0.403873603868431	0.65	0.408	1.08530106350416e-101	1
TNKS1BP1	2.15630261419556e-105	0.40837418021985	0.509	0.287	3.38151375958149e-101	1
TLN1	2.63849235171041e-105	0.360822274142595	0.388	0.187	4.13768370595227e-101	1
CAPRIN2	5.23656771549853e-105	0.313884420560518	0.273	0.1	8.21198549144479e-101	1
MACF1	3.0777119275727e-104	0.441703191549486	0.503	0.292	4.82646784481951e-100	1
UNC13D	7.74228624105153e-104	0.31076615755783	0.296	0.115	1.2141453283217e-99	1
PRAG1	3.1891332523721e-103	0.330797526118967	0.308	0.127	5.00119876636993e-99	1
CLDN10	1.02451124286992e-102	0.282642531094221	0.377	0.166	1.6066385310686e-98	1
SYT8	1.07614302495759e-102	0.369283556504141	0.5	0.268	1.6876074917385e-98	1
PROM1	2.65548865955407e-102	0.503791862688676	0.495	0.287	4.16433731591269e-98	1
AKAP1	7.60518238895443e-102	0.377044516405643	0.553	0.318	1.19264470223583e-97	1
GCN1	8.22002520914936e-102	0.339405147018166	0.415	0.205	1.2890643532988e-97	1
BCR	5.76962004387896e-101	0.356437238172988	0.439	0.224	9.04791815281098e-97	1
ZNF703	5.81101869794467e-100	0.435838310314649	0.448	0.243	9.11283952211684e-96	1
DNAJC5	1.87841313586517e-99	0.337102047848251	0.4	0.197	2.94572747966376e-95	1
HAGHL	6.03597341647384e-99	0.295755529877694	0.267	0.1	9.46561351171428e-95	1
SLCO4A1	6.50452008235893e-99	0.299964727632272	0.282	0.11	1.02003883931553e-94	1
ZBTB7A	1.12442371242443e-98	0.418274019967068	0.559	0.348	1.76332126582399e-94	1
VPS37B	2.81698331738408e-98	0.369326331203688	0.455	0.245	4.41759323832172e-94	1
PPP1R16A	5.75734426452578e-98	0.34927734291162	0.437	0.225	9.02866727562933e-94	1
CLIP2	9.35144555865337e-98	0.364374136960552	0.406	0.206	1.46649369250802e-93	1
FAM160B2	8.37623932096725e-97	0.280607874389915	0.287	0.114	1.31356185031408e-92	1
SDC1	1.26812941108267e-96	0.515403967070493	0.601	0.428	1.98868054245984e-92	1
ERICH1	2.23784590517899e-96	0.275802534497317	0.275	0.107	3.50938994850169e-92	1
MMP14	1.11209635385888e-95	0.459930688371826	0.565	0.369	1.7439895021215e-91	1
VPS9D1	5.16760739855069e-95	0.27625799225215	0.271	0.105	8.1038419224072e-91	1
SH3BP2	7.63431553545813e-95	0.299095935273889	0.301	0.127	1.19721336227054e-90	1
DIP2A	8.3685032866236e-95	0.328139833867715	0.357	0.167	1.31234868540831e-90	1
TMEM263	6.63267581346857e-94	0.35178077770649	0.355	0.169	1.04013622106814e-89	1
ATP2A3	1.04281252171595e-92	0.322031493697206	0.342	0.159	1.63533859655496e-88	1
ELF3	1.3879454711682e-92	0.490182503089136	0.958	0.91	2.17657608788597e-88	1
ERN2	1.91533186076058e-92	0.412829403555241	0.556	0.346	3.00362342404474e-88	1
ENTPD4	1.14502857653286e-91	0.321646273010646	0.34	0.158	1.79563381371882e-87	1
ADGRG1	2.0823504285082e-91	0.417185972700815	0.639	0.453	3.26554194198656e-87	1
FHL2	3.26441942133987e-91	0.434287717653998	0.667	0.478	5.11926253654519e-87	1
KRT17	3.69939691806574e-91	0.555588581791792	0.303	0.129	5.80139424691069e-87	1
ASH1L	7.0120354003662e-91	0.369114143643039	0.451	0.252	1.09962739148543e-86	1
AMN	1.4334146634356e-90	0.358931914860683	0.412	0.217	2.24788087519971e-86	1
RASSF7	7.58220811594097e-90	0.41529248364016	0.601	0.403	1.18904187674186e-85	1
TMEM176B	1.83625246710481e-89	0.402176657600402	0.53	0.329	2.87961111891377e-85	1
RAPGEFL1	9.47744953915221e-89	0.374542381564411	0.46	0.261	1.48625363672985e-84	1
MYO18A	1.10342882219761e-87	0.336989971040907	0.421	0.225	1.7303970789703e-83	1
MSLN	9.21716568162323e-87	0.304946239010123	0.495	0.276	1.44543592219215e-82	1
JUND	1.03659429357804e-86	0.469407501203541	0.581	0.394	1.62558717118909e-82	1
KIAA0513	1.80101290148894e-86	0.270989783259403	0.274	0.114	2.82434843211496e-82	1
ARRDC1	2.75920857259877e-86	0.352529050762573	0.513	0.311	4.32699088354939e-82	1
XAF1	3.2894267827758e-86	0.343358129539091	0.327	0.154	5.15847908074902e-82	1
MYH14	4.64158815687886e-86	0.481226800260611	0.848	0.74	7.27893854761743e-82	1
TTYH3	4.71981979092057e-86	0.367525677280047	0.53	0.325	7.40162139612163e-82	1
CRYBG2	1.91763140133855e-85	0.290286415173407	0.279	0.117	3.00722956357911e-81	1
CDK5RAP3	3.51826454215676e-85	0.360798790703802	0.555	0.346	5.51734245501024e-81	1
PRKCA	7.99845415386425e-85	0.286113357413754	0.331	0.156	1.25431758040899e-80	1
EXD3	2.61167225049787e-84	0.27412599849955	0.284	0.122	4.09562442323075e-80	1
PXN	3.67737099069518e-84	0.326681510040802	0.392	0.208	5.76685318760819e-80	1
MROH6	4.21035023888445e-84	0.307937359105089	0.337	0.161	6.6026712446186e-80	1
LAMB3	1.99662678884776e-83	0.551148105229244	0.513	0.325	3.13111013027106e-79	1
DGKA	9.67737083324932e-83	0.285236496531296	0.328	0.155	1.51760529407016e-78	1
HECTD1	2.62999120054594e-82	0.326140497185219	0.401	0.215	4.12435220069615e-78	1
ENTPD6	9.83480055637673e-82	0.308711209303918	0.4	0.213	1.542293423251e-77	1
TAF1D	2.90015888101999e-81	0.337440437834923	0.434	0.244	4.54802915721555e-77	1
DSC2	2.95813601238921e-81	0.318709272260024	0.316	0.151	4.63894889462876e-77	1
NKTR	3.23493474289096e-81	0.334165373508195	0.426	0.236	5.0730246638016e-77	1
TTC39A	3.73338835605668e-81	0.256465805163089	0.278	0.12	5.85469961996809e-77	1
TUFT1	8.02206852030774e-81	0.362185501716671	0.409	0.227	1.25802078535466e-76	1
GALNT5	3.01553027089466e-80	0.323902713569948	0.341	0.168	4.72895457081701e-76	1
MUC20	4.3831391481258e-80	0.440584185947783	0.578	0.381	6.87363881209088e-76	1
ABCC3	7.45646325403432e-80	0.371977279549682	0.68	0.487	1.16932256749766e-75	1
SLC20A1	2.28979753551657e-79	0.590224537421555	0.346	0.182	3.59086049519709e-75	1
CD276	3.04934664912383e-79	0.30154392935766	0.364	0.188	4.781985415156e-75	1
PITPNM1	1.68252198376936e-78	0.317050233818615	0.423	0.236	2.63853097494711e-74	1
FAM83H	1.73290017297783e-78	0.402315589876012	0.537	0.361	2.71753405126383e-74	1
PDZD3	3.82316529669096e-78	0.256984885876666	0.253	0.104	5.99548781827077e-74	1
MYO1A	9.37490672992936e-78	0.259627833325301	0.258	0.107	1.47017287338752e-73	1
XBP1	1.99411298353915e-77	0.367801727631242	0.471	0.291	3.1271679807861e-73	1
TCN1	3.54788008384181e-77	0.252378660023334	0.363	0.179	5.56378554748073e-73	1
VIL1	6.59176077246904e-77	0.256895918715673	0.292	0.129	1.03371992433859e-72	1
DGAT1	1.45731717994963e-76	0.291366127453438	0.328	0.163	2.28536480159701e-72	1
STXBP2	1.66691269014483e-76	0.325343556255452	0.468	0.281	2.61405248068512e-72	1
TRIP6	3.50928888558527e-76	0.321546067464816	0.435	0.252	5.50326683037483e-72	1
TBC1D14	3.63292271110207e-76	0.260464265648268	0.306	0.145	5.69714939555027e-72	1
FAM83F	4.21390300826723e-76	0.251705381368732	0.275	0.121	6.60824269756467e-72	1
MEIS1	3.38249995841392e-75	0.30692129815957	0.338	0.17	5.30443643478471e-71	1
SLC19A3	2.09610937695685e-74	0.352267501738829	0.344	0.177	3.28711872494373e-70	1
ELMO3	7.74928396353448e-74	0.290228807134852	0.393	0.216	1.21524271116148e-69	1
PLEKHA6	1.67747164978958e-73	0.342570239017977	0.547	0.364	2.63061104120002e-69	1
PADI1	1.73454279195376e-73	0.48616578514577	0.37	0.198	2.72011000634189e-69	1
COPA	3.02144408539211e-73	0.319463019782599	0.448	0.267	4.73822861471191e-69	1
OSBPL2	4.70181041327562e-73	0.330090277992416	0.426	0.25	7.37337909009883e-69	1
SLC25A25	1.35544021585942e-72	0.267733694698618	0.29	0.136	2.12560134651074e-68	1
MUC3A	3.96357406618535e-72	0.491338972121714	0.628	0.436	6.21567685059186e-68	1
FBXW8	5.36503673553302e-72	0.254391981371495	0.266	0.119	8.41345060866288e-68	1
PACSIN2	1.87853623052131e-71	0.270464419479353	0.367	0.194	2.94592051670353e-67	1
RAB17	1.94125423490775e-71	0.265456701545175	0.276	0.126	3.04427489118234e-67	1
PLPP2	3.91982548623667e-71	0.312954737012266	0.475	0.293	6.14707032751635e-67	1
LAMB1	6.768566370707e-71	0.258235450149576	0.27	0.121	1.06144657825427e-66	1
LMNA	1.44731056159711e-70	0.419454969591714	0.841	0.777	2.26967242269659e-66	1
PCSK7	1.50532546335898e-70	0.302667068829021	0.399	0.225	2.36065139163955e-66	1
TTC3	1.5499286272465e-70	0.349082127922351	0.446	0.273	2.43059807324797e-66	1
WDR6	3.34165633210413e-70	0.275376030722843	0.36	0.191	5.2403854600057e-66	1
OSBPL7	5.93017289001499e-70	0.276084611644178	0.33	0.167	9.2996971261215e-66	1
IRF7	1.24361987450056e-68	0.297788681205186	0.343	0.181	1.95024468719178e-64	1
ECHDC2	2.98917313810152e-68	0.274787284722539	0.403	0.229	4.68762131517081e-64	1
SPPL2B	1.2488872349371e-67	0.284196486280118	0.407	0.233	1.95850496182837e-63	1
ADRA2A	5.99765785438818e-67	0.531360818454736	0.408	0.26	9.40552704725155e-63	1
MYSM1	1.82830058061466e-66	0.255653377240876	0.279	0.134	2.86714097051991e-62	1
MACC1	7.59405497255383e-66	0.375732365117421	0.426	0.26	1.19089970079589e-61	1
CDKN1A	9.09582765283745e-66	0.301811279163047	0.275	0.133	1.42640769251797e-61	1
SLC3A2	2.71249409995828e-65	0.324511734157052	0.465	0.294	4.25373324755458e-61	1
SPIRE2	2.98227096155287e-65	0.334343521333657	0.469	0.297	4.67679732190721e-61	1
BLACAT1	5.1851654536134e-65	0.276283809230261	0.348	0.185	8.13137646435654e-61	1
NSMF	1.48796438988927e-64	0.288667533686093	0.367	0.207	2.33342575622436e-60	1
CAPN12	3.15716975950907e-64	0.264085056070212	0.273	0.132	4.95107361686212e-60	1
CCDC85B	3.20531194965295e-64	0.281050887509668	0.32	0.168	5.02657019944575e-60	1
SPG7	8.29609759416642e-64	0.307050764626878	0.439	0.27	1.30099402471718e-59	1
ZKSCAN1	1.90472693972501e-63	0.310121050582283	0.393	0.231	2.98699278687677e-59	1
FNDC3B	3.82177319354909e-63	0.338508233134652	0.523	0.355	5.99330472212369e-59	1
USP14	1.04559742000316e-62	0.268275916596374	0.385	0.223	1.63970587404895e-58	1
PPP1R12B	8.77645955231295e-62	0.263777752442218	0.373	0.211	1.37632438699372e-57	1
HSF4	1.2109839561498e-61	0.252044416341644	0.321	0.168	1.89906504003411e-57	1
DCAF8	1.45496726551766e-61	0.294744618344127	0.405	0.241	2.2816796657848e-57	1
P4HB	1.98993539218798e-61	0.351016865406301	0.518	0.357	3.12061668202919e-57	1
IGFBP4	5.26575782684026e-61	0.384495307393519	0.532	0.385	8.25776142405089e-57	1
TMEM259	3.81504842366502e-60	0.271323602775823	0.396	0.235	5.98275893799148e-56	1
SEC31A	5.26118346889172e-60	0.309872221613546	0.46	0.3	8.250587915916e-56	1
ITGB6	6.46331874699784e-59	0.376035698579049	0.511	0.346	1.0135776459042e-54	1
SCRIB	6.71903302175891e-59	0.26561913577873	0.381	0.224	1.05367875847223e-54	1
SEMA4B	8.07130951642005e-59	0.427709052327827	0.542	0.401	1.26574275836499e-54	1
CYB561	1.39624586543861e-58	0.25699513760548	0.351	0.197	2.18959276618083e-54	1
AKR1A1	2.51008427408973e-58	0.277317919548397	0.426	0.267	3.93631415862752e-54	1
FUT3	2.71875691738598e-58	0.251385701762164	0.375	0.216	4.26355459784469e-54	1
TRAPPC9	2.11389428514034e-57	0.27668362838334	0.439	0.277	3.31500901795709e-53	1
TRABD	7.53109335487058e-56	0.256756099926316	0.45	0.286	1.1810260599108e-51	1
AHCYL2	2.21354810448873e-55	0.25784333408966	0.4	0.237	3.47128613745923e-51	1
MIDN	6.92698936206891e-54	0.339040868501814	0.545	0.398	1.08629047175965e-49	1
INSIG1	2.10179147915423e-53	0.266951771051698	0.258	0.132	3.29602939760966e-49	1
PDZD8	1.04702121526497e-51	0.273907160115649	0.417	0.268	1.64193866977853e-47	1
ACADVL	1.86982430157358e-51	0.302747226372521	0.54	0.387	2.93225846972768e-47	1
NME3	2.08002659135922e-51	0.255343230830048	0.39	0.241	3.26189770056953e-47	1
CRACR2B	8.11806975011756e-51	0.278553465915624	0.518	0.356	1.27307569821344e-46	1
BCL9L	3.14009248959582e-50	0.27441115023507	0.475	0.324	4.92429304218416e-46	1
PTGES2	4.17030830831145e-50	0.278497455365756	0.393	0.246	6.53987748909402e-46	1
CFLAR	7.639554265596e-50	0.261459595569426	0.52	0.359	1.19803489993076e-45	1
LY6E	5.1716369289329e-49	0.392629538066767	0.796	0.756	8.11016103195257e-45	1
ARFGAP3	6.6404076066402e-49	0.255568349507516	0.369	0.227	1.04134872087332e-44	1
KLF6	6.89048537133213e-49	0.391504494275858	0.492	0.351	1.08056591593231e-44	1
INTS11	2.6878589790596e-48	0.271199817099944	0.492	0.346	4.21510045096127e-44	1
KDM2A	1.13819967700117e-47	0.273311491536841	0.509	0.365	1.78492473347324e-43	1
ACSL1	1.22736134111206e-47	0.258374084332769	0.282	0.158	1.92474805513193e-43	1
MFSD10	9.12601981634398e-47	0.268587854995258	0.436	0.294	1.43114242759906e-42	1
PMEPA1	6.25730304059556e-46	0.303689852406527	0.467	0.321	9.81270262826195e-42	1
GATD1	8.07210674390191e-46	0.250390051014803	0.467	0.318	1.2658677795787e-41	1
PATJ	8.38415845025519e-46	0.305429651557795	0.678	0.541	1.31480372816902e-41	1
NDRG1	8.42777570252109e-46	0.308686984797179	0.449	0.311	1.32164378566936e-41	1
SOX4	1.32494605661852e-45	0.305526759066015	0.428	0.288	2.07778040598916e-41	1
PGGHG	4.59946514567007e-45	0.269477543157487	0.334	0.201	7.21288124143981e-41	1
DDIT4	5.06339306110243e-45	0.337008267178854	0.655	0.512	7.94041299842083e-41	1
PFKFB3	5.80914450799873e-45	0.452724491792887	0.369	0.238	9.10990041744361e-41	1
PDZK1IP1	4.18520963414748e-44	0.293525700174409	0.558	0.415	6.56324574827008e-40	1
BAG1	4.93298911089761e-44	0.304741037846257	0.568	0.44	7.73591352370963e-40	1
MICALL2	6.55439351128201e-43	0.262099626846835	0.511	0.365	1.02785999043924e-38	1
NPDC1	2.95966642667856e-41	0.31295698116048	0.628	0.51	4.64134889031732e-37	1
KHDC4	3.12485313235782e-41	0.253245222695898	0.396	0.263	4.90039468216353e-37	1
SREBF1	9.14060522974929e-41	0.259786095327142	0.307	0.188	1.43342971212928e-36	1
TMEM165	3.24537172850137e-40	0.271454815007736	0.486	0.353	5.08939194463585e-36	1
VPS13C	3.92690055939694e-40	0.25574882254392	0.441	0.308	6.15816545724628e-36	1
MPRIP	9.78025674555505e-39	0.257900359850531	0.465	0.332	1.53373986283794e-34	1
UGCG	1.27228009137034e-38	0.273202435520171	0.413	0.289	1.99518963928697e-34	1
PKDCC	3.94009805018757e-37	0.409241020403839	0.436	0.326	6.17886176230415e-33	1
EPHA2	6.31325204652263e-37	0.295679378014422	0.553	0.431	9.90044185935679e-33	1
GDF15	4.09167733296794e-35	0.272086188303028	0.292	0.176	6.41656839356033e-31	1
MTDH	1.05954214320322e-34	0.256231701525434	0.436	0.325	1.66157398897128e-30	1
SMAD3	1.61377079378165e-34	0.289283749054299	0.655	0.537	2.53071535880839e-30	1
AGPAT2	1.27993883604019e-33	0.275907764547998	0.394	0.285	2.00720008267823e-29	1
ASPH	9.4020531699632e-31	0.254726748458597	0.727	0.665	1.47442997811363e-26	1
OSMR	9.71214804313685e-30	0.261344797223579	0.411	0.306	1.52305905612472e-25	1
VEGFA	5.42660329320651e-29	0.331323361979756	0.591	0.479	8.50999928440644e-25	1
MAT2A	2.6596829868491e-26	0.25047783549956	0.601	0.503	4.17091485997675e-22	1
S100A6	6.92789081324237e-09	0.257372942445949	0.981	0.981	0.000108643183733267	1
PLAT	0	2.22966251863156	0.99	0.737	0	2
DUOX2	0	1.96901615977659	0.774	0.256	0	2
CEACAM5	0	1.84374996244139	0.955	0.636	0	2
APOL1	0	1.35366681212216	0.806	0.345	0	2
CEACAM6	0	1.24455240773809	0.993	0.864	0	2
CD55	0	1.17216915476391	0.834	0.401	0	2
B2M	0	1.15045391624762	0.992	0.859	0	2
CEACAM7	6.78489229209185e-298	0.675039494162533	0.31	0.039	1.06400680924584e-293	2
TMBIM1	2.89971281689883e-294	0.974513459443145	0.886	0.555	4.54732963946074e-290	2
MUC4	1.90950296939003e-289	0.937241269274468	0.639	0.218	2.99448255659745e-285	2
PLOD2	4.25713127169197e-287	0.790315261858384	0.512	0.137	6.67603326026735e-283	2
STS	7.38301492302458e-285	0.730469301678717	0.502	0.131	1.15780440022872e-280	2
HIST2H2BE	2.46213128195787e-283	1.00662	0.463	0.111	3.86111427636633e-279	2
TXNIP	2.8376380666253e-279	1.02194117070262	0.864	0.49	4.4499840160818e-275	2
SERINC2	1.19129508429392e-276	0.841168474191275	0.723	0.309	1.86818895118972e-272	2
DUOXA2	4.1543078597986e-275	1.31933818462508	0.459	0.114	6.51478558573617e-271	2
RNASET2	9.65373698268961e-264	0.750373487562137	0.618	0.222	1.51389903362538e-259	2
GLUL	1.24635789562658e-255	0.796659751928315	0.733	0.31	1.95453845192161e-251	2
PCDH1	6.90204149829833e-251	0.905185541041113	0.824	0.487	1.08237814776314e-246	2
LCN2	7.42945303998004e-248	1.11200951000594	0.907	0.611	1.16508682572967e-243	2
TSPAN3	2.15762827943356e-246	0.960746113006083	0.915	0.731	3.38359266780771e-242	2
TSPAN8	4.74318821570144e-245	0.952705467979012	0.943	0.706	7.438267759863e-241	2
SPINT2	4.23921469345775e-243	0.752780362351436	0.973	0.804	6.64793648228044e-239	2
PTTG1IP	6.53699309283338e-241	0.79632339788173	0.777	0.393	1.02513125681813e-236	2
ERO1A	7.87839804444129e-241	1.25358733098359	0.837	0.549	1.23549038132928e-236	2
CTSD	4.77408612563492e-235	0.795084453239003	0.742	0.35	7.48672186222069e-231	2
QSOX1	9.31958907656162e-235	0.875767211422123	0.812	0.474	1.46149795898639e-230	2
GSN	1.74132765053953e-229	1.13270320871984	0.841	0.529	2.7307500215761e-225	2
TACSTD2	2.52916727305357e-219	0.914146372382524	0.959	0.799	3.96624011760261e-215	2
KLK11	2.63111597169616e-216	0.578378246284223	0.435	0.12	4.12611606681392e-212	2
TSPAN1	3.21267311179257e-215	0.78101904592041	0.903	0.652	5.03811397391311e-211	2
NDUFA4L2	3.22203476730456e-215	0.746084286731276	0.426	0.112	5.05279492208701e-211	2
KLK10	4.28662989746594e-208	0.702271165438704	0.478	0.148	6.72229300520609e-204	2
MUC1	1.93306518445378e-195	0.83022082192478	0.971	0.891	3.03143282226042e-191	2
ATP10B	3.69130874630282e-194	0.597189182971526	0.461	0.151	5.78871037595208e-190	2
ST3GAL4	4.00939417375474e-194	0.477992321414476	0.403	0.113	6.28753194328218e-190	2
PODXL	7.89370540246174e-194	0.950899346217161	0.405	0.118	1.23789088121405e-189	2
SLC16A3	4.15231124560137e-190	0.716662536151026	0.713	0.364	6.51165449535207e-186	2
ASS1	2.10714572441708e-189	0.73619644621219	0.609	0.243	3.30442592503087e-185	2
ITGA3	2.53914262350846e-189	0.735876149950492	0.792	0.456	3.98188346218597e-185	2
REEP3	1.18342388662159e-185	0.534162896946941	0.543	0.206	1.85584533899999e-181	2
LIPH	6.88090970959691e-182	0.649826906498874	0.647	0.301	1.07906426065899e-177	2
GBP3	4.86909639564686e-177	0.500477397765351	0.46	0.157	7.6357169676534e-173	2
HK2	1.01782139909468e-171	0.557854883279373	0.395	0.121	1.59614751806028e-167	2
MDK	2.04480839331744e-171	0.72835380986242	0.829	0.546	3.20666852240042e-167	2
EPCAM	7.23171753505373e-169	0.686691039987197	0.927	0.736	1.13407794384713e-164	2
ITM2C	2.22880766092903e-167	0.698018654741943	0.672	0.345	3.4952161738689e-163	2
FLNB	3.93254471041315e-167	0.804197876694533	0.781	0.484	6.1670166148699e-163	2
PRSS8	6.83593204430064e-167	0.704214438297321	0.675	0.369	1.07201086318723e-162	2
CDKN2A	2.78783844843187e-166	0.424969141171415	0.346	0.095	4.37188825483086e-162	2
SLC6A8	1.05897662265389e-165	0.947635016093628	0.597	0.292	1.66068713964583e-161	2
MALL	1.97914574510001e-165	0.512882806590775	0.511	0.197	3.10369635746583e-161	2
PADI11	3.156918218335e-164	0.848830344293847	0.499	0.192	4.95067914999294e-160	2
ANTXR2	1.33577498440528e-163	0.615427054881374	0.601	0.279	2.09476233054437e-159	2
POLB	3.13730132041198e-163	0.487851900995939	0.498	0.186	4.91991593067007e-159	2
CTSE	1.74078979433286e-162	0.761461351535658	0.967	0.874	2.7299065554728e-158	2
EHBP1L1	7.67314938331532e-162	0.956992871505545	0.753	0.508	1.20330328629151e-157	2
DDX3X	1.21859807592492e-161	0.483095873851702	0.452	0.161	1.91100550266546e-157	2
HOOK3	2.53613053070637e-160	0.561591733209218	0.557	0.242	3.97715989825373e-156	2
FAM3C	4.76416209429941e-159	0.609930335074925	0.628	0.304	7.47115899628034e-155	2
COL6A1	5.94239597922716e-159	0.599724878963314	0.451	0.159	9.31886537462403e-155	2
CDH1	5.67102917877808e-158	0.668203802245441	0.662	0.343	8.89330795815979e-154	2
C15orf48	2.4722382772531e-156	0.677074286784186	0.501	0.203	3.8769640663883e-152	2
FAM214A	9.18163725113564e-154	0.456347465680121	0.377	0.119	1.43986435372309e-149	2
CTSL	9.48927601433636e-153	0.40307514885166	0.375	0.117	1.48810826456823e-148	2
HSPA1B	2.08223156259735e-152	0.614675771482377	0.588	0.267	3.26535553646517e-148	2
COL17A1	4.69165757724298e-152	0.830357943467303	0.572	0.267	7.35745741263244e-148	2
MUC13	4.22591199645376e-151	0.680955028141094	0.579	0.277	6.62707519283879e-147	2
MBOAT2	3.03099798169859e-150	0.478659191417243	0.505	0.205	4.75321103489973e-146	2
MAL2	3.11239771524605e-149	0.590725126152606	0.732	0.409	4.88086209704886e-145	2
PARM1	5.62032953755192e-149	0.472196111471953	0.367	0.116	8.81380078078893e-145	2
PLAC8	2.32926251502391e-148	0.586163637301827	0.501	0.205	3.65274947606049e-144	2
ITGB8	3.94733547124827e-148	0.736312911267603	0.59	0.289	6.19021148601154e-144	2
CPM	1.8910298185598e-147	0.47970050004539	0.4	0.136	2.96551296146548e-143	2
KLK6	4.90251821544067e-146	0.633406845490776	0.291	0.077	7.68812906545407e-142	2
PTPRR	1.00074292252323e-145	0.349158380711138	0.301	0.08	1.56936505110093e-141	2
CDKN2B	2.46152849825937e-145	0.336527630431417	0.272	0.064	3.86016899097034e-141	2
PPL	2.36550441845601e-143	0.486350840806026	0.475	0.19	3.70958402902272e-139	2
CLDN4	4.78214367350943e-143	0.610421052436406	0.949	0.784	7.49935770879748e-139	2
GCNT3	1.33878542497809e-142	0.814713988928354	0.851	0.675	2.09948330345064e-138	2
ADAM10	1.35856434936174e-142	0.477612764863904	0.556	0.249	2.13050061266909e-138	2
ERBB3	2.67296302444898e-140	0.547059490801774	0.621	0.318	4.19174061494089e-136	2
PNPLA2	4.08852904662325e-138	0.620614525833102	0.683	0.395	6.41163125091458e-134	2
P4HA1	7.81161321589077e-137	0.561368134101862	0.489	0.209	1.22501718451599e-132	2
ACHE	4.43376173429472e-136	0.550932991805799	0.322	0.098	6.95302515172098e-132	2
FAM3B	1.06433196650587e-134	0.460115872487567	0.423	0.16	1.66908538987451e-130	2
PGK1	1.61272251224298e-134	0.363910796156765	0.344	0.109	2.52907144369943e-130	2
PTPRH	8.66702338382727e-134	0.525596101641821	0.561	0.269	1.35916260705179e-129	2
PFKP	1.46589090493139e-132	0.699105467997958	0.6	0.332	2.2988101171134e-128	2
ADGRF1	2.9807770527522e-132	0.432606561391694	0.338	0.108	4.67445457412599e-128	2
CEACAM1	2.57321163912089e-131	0.524614189271036	0.476	0.202	4.03531049246938e-127	2
OFD1	3.90634782105146e-131	0.420208600572843	0.434	0.169	6.12593465297289e-127	2
TMEM45B	2.23615722585353e-130	0.535840421334042	0.593	0.305	3.5067417615835e-126	2
F2RL1	5.34883791382993e-130	0.445857335828622	0.435	0.171	8.3880476164681e-126	2
TMEM173	1.59941272719618e-129	0.447024791144173	0.449	0.182	2.50819903878904e-125	2
PLAUR	4.66668900863591e-129	0.61718147550984	0.616	0.317	7.31830170334284e-125	2
GRN	7.78435312071688e-129	0.60636627450629	0.748	0.465	1.22074225639082e-124	2
SELENOP	8.38741784666875e-128	0.552896456022111	0.544	0.249	1.31531486671459e-123	2
PDIA3	1.28068901786194e-126	0.494173187611157	0.583	0.284	2.00837651781109e-122	2
GPC1	8.52920802711193e-125	0.573999269312301	0.47	0.206	1.33755040281169e-120	2
VSTM2L	2.44803836104329e-124	0.306190017349082	0.251	0.065	3.83901375778808e-120	2
PPP4R1	1.29390410063693e-122	0.46189609522333	0.569	0.28	2.02910041061884e-118	2
CASC4	3.76960168757263e-121	0.36765779031188	0.375	0.136	5.9114893664514e-117	2
NECTIN2	5.0970212209407e-121	0.528100556342178	0.707	0.425	7.99314867867921e-117	2
SYTL2	2.26945806299049e-119	0.549109917077927	0.479	0.22	3.55896413438169e-115	2
PLAAT3	2.11063205639841e-117	0.456444292890904	0.525	0.246	3.30989319084398e-113	2
RHOBTB3	2.91320796423454e-117	0.427775383474234	0.405	0.156	4.5684927295126e-113	2
PAM	3.0343620118624e-117	0.409523792973033	0.433	0.177	4.75848650700262e-113	2
TRIO	3.65207116185428e-117	0.479025216645043	0.447	0.194	5.72717799601988e-113	2
TMEM59	9.05594673145791e-117	0.468403328287669	0.583	0.305	1.42015356642723e-112	2
ESYT2	1.67781363955007e-116	0.485605772958747	0.577	0.298	2.63114734954241e-112	2
CDCP1	2.04523635776958e-116	0.460592370653162	0.565	0.286	3.20733965625425e-112	2
GPAT4	3.4382545518322e-116	0.423563248355058	0.554	0.272	5.39187078818326e-112	2
MFSD4A	4.37837105974454e-116	0.40747224117267	0.325	0.111	6.86616149589139e-112	2
TINAGL1	3.60082488693345e-115	0.737134016817772	0.793	0.567	5.64681358768904e-111	2
CD46	4.08465410967804e-114	0.484833464838778	0.739	0.46	6.4055545747971e-110	2
CAST	9.84310850497312e-114	0.480196890353882	0.643	0.356	1.54359627574988e-109	2
HSD17B11	3.57941537903033e-113	0.474041524078012	0.605	0.327	5.61323919739537e-109	2
YPEL3	1.4327135044094e-112	0.382897121930051	0.43	0.179	2.24678131761482e-108	2
ST14	2.33028754019567e-112	0.513380975757931	0.815	0.586	3.65435692053484e-108	2
CD164	3.19543421030074e-112	0.443950915015582	0.512	0.248	5.01107992859362e-108	2
TRAM1	6.15328229274656e-112	0.477713941065251	0.536	0.268	9.64957729148515e-108	2
EPS8L2	4.86409876807105e-111	0.56322098256979	0.706	0.444	7.62787968808902e-107	2
PAWR	2.85180304811327e-110	0.478063296776576	0.641	0.359	4.47219754005123e-106	2
MLPH	6.5940705070687e-110	0.60303758770432	0.82	0.609	1.03408213691851e-105	2
TFPI	1.67513182614921e-109	0.395415638529702	0.453	0.199	2.62694172976719e-105	2
MUC201	3.95426095565975e-109	0.60576919599362	0.656	0.386	6.20107203066562e-105	2
INPP4B1	1.02669533937368e-108	0.54646594700372	0.575	0.298	1.6100636312058e-104	2
S100A11	1.18695145660054e-108	0.573168468163963	0.837	0.62	1.86137727424097e-104	2
CTNNA1	1.15111407059042e-106	0.443739952894779	0.658	0.379	1.8051770854999e-102	2
RNF149	2.05303317366001e-106	0.483184960502105	0.635	0.371	3.21956662293362e-102	2
TMEM123	5.78365205942174e-105	0.357812868189928	0.43	0.183	9.06992315958517e-101	2
AGRN	9.66963934617113e-105	0.594317290510527	0.781	0.54	1.51639284226656e-100	2
NDUFV2	8.87865259204942e-104	0.438843157247618	0.686	0.393	1.39235029948519e-99	2
SH3BGRL3	8.9638602218671e-102	0.519841209366925	0.641	0.382	1.4057125599932e-97	2
PPP1R14C	1.40821096712929e-101	0.271064530708229	0.259	0.079	2.20835643865216e-97	2
SMCHD1	1.76350826012752e-101	0.410783865402585	0.426	0.192	2.76553365353198e-97	2
MYL12A	2.3665882595295e-101	0.3006299864144	0.324	0.117	3.71128370859416e-97	2
APLP2	6.02558415048974e-101	0.585129744633633	0.832	0.63	9.44932106479801e-97	2
EGLN3	9.43159101752714e-101	0.571499204656463	0.573	0.308	1.47906210336861e-96	2
MGAT4A	1.00024170940354e-100	0.291002579258752	0.283	0.093	1.56857904868663e-96	2
CA9	7.74844827630081e-100	0.65559182555429	0.632	0.379	1.21511165868949e-95	2
CHST4	7.94697486528453e-100	0.300608671282734	0.292	0.099	1.24624459837392e-95	2
HSPA5	2.4283407901594e-99	0.410087238309253	0.415	0.18	3.80812402712798e-95	2
F11R	4.2006554957778e-99	0.4520065362827	0.694	0.436	6.58746794847874e-95	2
RNF128	9.40355995073425e-99	0.442894490110986	0.52	0.268	1.47466627147414e-94	2
SLC20A2	1.2296091259601e-98	0.364679627179027	0.386	0.16	1.92827303133063e-94	2
MUC5AC	2.28536089249197e-97	0.746859360157954	0.363	0.146	3.5839029516059e-93	2
CTNND1	7.66923388153518e-96	0.42950815242223	0.855	0.678	1.20268925730235e-91	2
PLXNA3	8.67430568119583e-96	0.392693025203895	0.437	0.202	1.36030461692513e-91	2
MXRA5	2.49494167837653e-95	0.353116437532756	0.328	0.124	3.91256754003007e-91	2
FLII	2.89333105906829e-95	0.422128434336434	0.544	0.29	4.53732176683089e-91	2
CAV2	1.18227879586687e-94	0.393701828448014	0.457	0.217	1.85404960767842e-90	2
CCSER1	3.62124344856863e-94	0.347610489070407	0.37	0.154	5.67883397604533e-90	2
SLC2A11	4.80434859836016e-94	0.571546639940472	0.85	0.628	7.5341794719484e-90	2
ABHD3	5.61626382904746e-94	0.318302632912037	0.319	0.12	8.80742493671223e-90	2
GNG12	1.08377034231528e-93	0.356308681573199	0.433	0.198	1.69956865081882e-89	2
PRELID2	3.88317499902306e-92	0.363015151165371	0.427	0.197	6.08959503346797e-88	2
MXD1	5.17877119295457e-92	0.444507574845213	0.365	0.155	8.12134898479136e-88	2
P4HA2	8.95674537114413e-92	0.293814176584969	0.31	0.116	1.40459680910282e-87	2
VSIG2	1.17684075441816e-91	0.519965823615307	0.602	0.368	1.84552167107856e-87	2
SERINC5	3.82726420802416e-91	0.335114000337694	0.416	0.188	6.00191573102348e-87	2
GOLGA7	4.5270530850932e-91	0.298852737916474	0.384	0.161	7.09932464804316e-87	2
TM4SF1	6.50143670752873e-91	0.540227505353891	0.793	0.603	1.01955530447466e-86	2
NTN4	1.01431687945086e-90	0.357228043034856	0.412	0.186	1.59065173035484e-86	2
VWA1	2.87163939304262e-90	0.452225504210256	0.607	0.36	4.50330489616944e-86	2
LRRC1	5.7088298231667e-90	0.296758102939607	0.306	0.115	8.95258692869001e-86	2
EXOC6B	1.94212480421017e-89	0.311566731553862	0.351	0.145	3.04564011796238e-85	2
BCL10	2.28467489138825e-89	0.362063544218736	0.426	0.199	3.58282716467506e-85	2
IKBKB	3.35701197209663e-89	0.544410376254149	0.79	0.594	5.26446617464193e-85	2
RHOB	7.01051464173328e-89	0.553745534362444	0.774	0.555	1.09938890611661e-84	2
FOS	1.45396111387313e-87	0.691117174131568	0.774	0.587	2.28010181877584e-83	2
S100A10	1.51986181431166e-87	0.530181506334826	0.84	0.628	2.38344729720355e-83	2
NDFIP1	4.19497167272002e-87	0.365046610795158	0.515	0.271	6.57855457715953e-83	2
UBE2B	5.57454101771422e-87	0.363350022907749	0.418	0.196	8.74199522397944e-83	2
CAMK2N1	2.3929686914991e-85	0.438402477607488	0.753	0.516	3.75265350200889e-81	2
CYSTM1	3.24597326534978e-85	0.513990085490529	0.626	0.389	5.09033527472153e-81	2
DUSP5	1.96639983623862e-84	0.321389103342869	0.276	0.1	3.0837082231894e-80	2
SAMD9	5.49774271644261e-84	0.25884285450142	0.272	0.098	8.62156012792531e-80	2
UACA	2.21692624454602e-83	0.329836556141106	0.379	0.169	3.47658373669707e-79	2
MBD6	5.82109183875278e-83	0.34887354218111	0.35	0.152	9.12863622153211e-79	2
CD151	5.69910569212709e-82	0.417809336002728	0.841	0.683	8.93733754639371e-78	2
ARL6IP1	1.18435430602419e-81	0.31395474702952	0.465	0.23	1.85730442270713e-77	2
RAB12	2.40670965789693e-81	0.307484549031739	0.405	0.189	3.77420208551396e-77	2
TMEM184A	1.22094796152707e-80	0.283477550931315	0.265	0.097	1.91469059326675e-76	2
PICALM	5.05435409491319e-80	0.403022716913013	0.518	0.287	7.92623809164287e-76	2
FA2H	8.62560312724157e-80	0.337188720583463	0.373	0.171	1.35266708241402e-75	2
TNFAIP2	1.80547970813277e-79	0.407968184208217	0.658	0.42	2.83135327829381e-75	2
VEGFA1	2.1652002855612e-79	0.753502642023334	0.673	0.475	3.39546708781708e-75	2
KCNK1	2.17624748873615e-79	0.37608290333398	0.475	0.252	3.41279131183603e-75	2
OCIAD2	3.55667348027477e-79	0.419074265582079	0.621	0.386	5.5775753517669e-75	2
MYO6	5.54962483361791e-79	0.396262448506604	0.581	0.343	8.7029216640796e-75	2
MMP1	1.27173533184694e-78	0.562938373627122	0.593	0.334	1.99433534740237e-74	2
FMN1	1.33410110451124e-78	0.317088965909243	0.333	0.142	2.09213735209453e-74	2
SH3GLB1	2.44295212482284e-78	0.308418135549283	0.417	0.2	3.83103752214718e-74	2
SMIM19	3.53148992860271e-78	0.289472212607111	0.406	0.189	5.53808250603477e-74	2
IL1RAP	7.20157868375404e-78	0.277768579774661	0.254	0.092	1.12935156918631e-73	2
CAB39	1.89739294991858e-77	0.263152198518531	0.302	0.121	2.97549162406231e-73	2
PPP1R13L	2.8557253967564e-77	0.354914589466869	0.406	0.199	4.47834856719339e-73	2
PKN2	4.19087431212725e-77	0.338842418412614	0.438	0.222	6.57212909627795e-73	2
ANXA1	4.79456161708831e-77	0.439706403277585	0.432	0.219	7.51883152791789e-73	2
LPIN2	5.39995430057284e-77	0.336666113815391	0.411	0.2	8.46820833415833e-73	2
B3GALT5	6.30506871523301e-77	0.388666643853714	0.446	0.233	9.8876087592284e-73	2
EPS8L1	7.98915846715038e-77	0.436421551064759	0.52	0.291	1.25285983081852e-72	2
ACTB	8.84636246307496e-77	0.470392024989137	0.894	0.732	1.38728656145942e-72	2
GPRC5A	6.75829946587438e-76	0.47900741434636	0.862	0.691	1.05983652223842e-71	2
AGO4	4.60904858456697e-75	0.266662236357423	0.3	0.123	7.22790999031793e-71	2
MEGF6	6.94843738184629e-75	0.34838559171633	0.367	0.171	1.08965395022113e-70	2
CMTM6	2.02789134523899e-74	0.325368198318933	0.421	0.212	3.18013920760378e-70	2
DUSP1	2.20832779790499e-74	0.325739711620694	0.409	0.195	3.4630996526746e-70	2
LSR	3.5701444705571e-74	0.392507262628188	0.921	0.771	5.59870055872764e-70	2
LMO7	5.62810777801853e-74	0.457084585682967	0.549	0.326	8.82599861748866e-70	2
GALNT12	5.78127986460474e-74	0.324028862929399	0.353	0.163	9.06620308367315e-70	2
RNF170	1.79629997578193e-73	0.26679130054406	0.328	0.142	2.81695762202122e-69	2
S100A4	7.58195634811373e-73	0.629135689686806	0.633	0.407	1.1890023945112e-68	2
IL10RB	1.27936380642254e-72	0.30601918589578	0.391	0.191	2.00629832123183e-68	2
SERINC1	3.638438252411e-72	0.299013928705229	0.389	0.187	5.70579886743094e-68	2
RASA1	5.85102013492165e-72	0.268573896811908	0.351	0.159	9.17556977558412e-68	2
ZNF552	6.01025766334706e-72	0.264219064483445	0.252	0.095	9.42528606766086e-68	2
CBLB	3.06496476640517e-71	0.275696766758028	0.328	0.145	4.80647774667658e-67	2
CLSTN1	9.80482323246836e-71	0.434367114692468	0.632	0.424	1.53759237931569e-66	2
DAPK1	9.99232643787676e-70	0.373052730338901	0.46	0.251	1.56699663198783e-65	2
SP100	1.07895086468861e-69	0.286364429255958	0.414	0.207	1.69201074600467e-65	2
PIM1	2.0395690465817e-69	0.261918395802705	0.275	0.111	3.19845217884941e-65	2
ATP1B1	2.82410086514954e-69	0.461820219680083	0.881	0.755	4.42875497672751e-65	2
ZNF217	3.10203812407291e-69	0.31240976700559	0.415	0.213	4.86461618617113e-65	2
TAX1BP1	5.33647916938084e-69	0.317846882943165	0.5	0.279	8.36866663342303e-65	2
IFI27	6.50715156960519e-69	0.435015369632715	0.692	0.459	1.02045150914549e-64	2
ADM	1.39067707215666e-68	0.332730354770235	0.259	0.102	2.18085978455608e-64	2
KLF4	1.51661164550216e-68	0.330995344281311	0.501	0.276	2.37835038247649e-64	2
TMPRSS4	1.61496737069624e-68	0.387745790027862	0.699	0.481	2.53259183072584e-64	2
SHROOM1	1.72677311077749e-68	0.275567659797767	0.284	0.119	2.70792559232126e-64	2
KAT6A	1.78627692782633e-68	0.316051413268981	0.455	0.243	2.80123947821725e-64	2
ETS1	1.91773607042723e-68	0.257896474954793	0.28	0.115	3.00739370564398e-64	2
TMEM50A	2.44148712794255e-68	0.352369611072403	0.627	0.403	3.8287401140395e-64	2
FUCA1	1.74796380732094e-67	0.348938385025009	0.433	0.232	2.7411568426407e-63	2
DAP	1.86877239085203e-67	0.286714626998402	0.589	0.337	2.93060886333415e-63	2
NEK7	2.81957805487084e-67	0.342959627021996	0.42	0.223	4.42166230564844e-63	2
BAIAP2L1	3.45377342576293e-67	0.401967990442019	0.703	0.494	5.41620748628143e-63	2
ZFP36	4.26823517505967e-67	0.354161432800898	0.736	0.501	6.69344640152857e-63	2
HGSNAT	2.11837689708044e-66	0.275145345785612	0.374	0.182	3.32203865000155e-62	2
BACH1	2.93631567714024e-66	0.307758564575968	0.38	0.189	4.60473024489133e-62	2
LPCAT4	3.66108074530816e-66	0.365135224917852	0.605	0.385	5.74130682479226e-62	2
IFNAR2	1.22073487605998e-65	0.285875721556813	0.383	0.192	1.91435643263726e-61	2
ITPRID2	2.47291644368171e-65	0.356400032502851	0.536	0.325	3.87802756698166e-61	2
CXorf38	4.24183185078851e-65	0.269383575285428	0.358	0.173	6.65204070840655e-61	2
CTSZ	6.62702339503601e-65	0.384266477695458	0.579	0.367	1.03924980880955e-60	2
SCARB2	6.78746967129979e-65	0.286604052103129	0.379	0.189	1.06441099385323e-60	2
C6orf132	2.99786852550873e-64	0.323930581364892	0.414	0.222	4.70125742170279e-60	2
LAMC2	7.48887038479369e-64	0.48018572249586	0.517	0.303	1.17440465374335e-59	2
USP53	1.56627354463249e-63	0.319116151747898	0.432	0.234	2.45623017269268e-59	2
SERINC3	1.69094856628507e-63	0.276211227280617	0.378	0.19	2.65174554164825e-59	2
RAB2A	2.11690982370084e-63	0.27440368091054	0.414	0.217	3.31973798552765e-59	2
NCSTN	3.34385404869194e-63	0.277480827795854	0.388	0.199	5.2438319191587e-59	2
PARP12	4.04189207497399e-63	0.281421726347918	0.359	0.177	6.33849515197421e-59	2
TGIF1	1.0345773848435e-62	0.329827746293481	0.523	0.308	1.62242425491157e-58	2
PLAAT4	1.36071426845025e-62	0.385316200304837	0.428	0.23	2.13387211578368e-58	2
MYL6	7.32735776094709e-62	0.348714036092701	0.785	0.596	1.14907624407172e-57	2
GALNT3	1.0645336834121e-60	0.343889346102411	0.484	0.285	1.66940172232685e-56	2
SCNN1A	1.0827956164976e-60	0.320563599434628	0.548	0.335	1.69804008579153e-56	2
SPINT1	1.86132464719236e-60	0.324636297569215	0.579	0.365	2.91892931172706e-56	2
NPTN	2.10923781967409e-60	0.338867715650914	0.557	0.354	3.30770674881291e-56	2
NPDC11	4.2816972648712e-60	0.389632241441397	0.719	0.505	6.71455765077102e-56	2
SEMA7A	4.78175462227894e-60	0.441062383813782	0.259	0.109	7.49874759865784e-56	2
C19orf33	7.37178505636865e-60	0.332865898901014	0.648	0.417	1.15604333253973e-55	2
APOL2	1.9052933369784e-59	0.367987682850548	0.38	0.2	2.98788101104952e-55	2
DEPP1	2.81545028274097e-59	0.397670989957276	0.438	0.242	4.41518913339439e-55	2
RALBP1	3.43154749094056e-59	0.281924339721189	0.433	0.234	5.38135277529299e-55	2
PRKD2	4.28878823249913e-59	0.266089233222901	0.373	0.191	6.72567770620514e-55	2
TMED7	7.92862005846058e-59	0.287481389202613	0.435	0.241	1.24336619756779e-54	2
ID1	8.8172961949926e-59	0.399977659849363	0.571	0.36	1.38272838929874e-54	2
TMEM1651	1.20659088036843e-58	0.353769331123425	0.554	0.354	1.89217581859378e-54	2
CLDN7	4.50768175354321e-58	0.379802687315107	0.755	0.564	7.06894652590647e-54	2
YWHAZ	9.24347975122777e-58	0.353864235093909	0.655	0.463	1.44956249458754e-53	2
HEBP2	2.69160675804802e-57	0.265143547482892	0.411	0.221	4.22097771797091e-53	2
SLC44A1	7.62424457713941e-57	0.273045251578559	0.489	0.285	1.195634034587e-52	2
ERP44	3.53320117387317e-56	0.251499775382106	0.338	0.169	5.5407660808679e-52	2
AFF4	8.14085037122131e-56	0.252242537958888	0.386	0.204	1.27664815521493e-51	2
SORL1	1.60647711067103e-55	0.314172494633787	0.383	0.206	2.5192774049543e-51	2
TJP1	1.92918231407409e-55	0.299820939922308	0.5	0.301	3.02534370493098e-51	2
ITGAV	3.09029031523518e-55	0.312455580613985	0.442	0.251	4.8461932723518e-51	2
LGALS3	3.13969438108958e-55	0.345609881600589	0.869	0.721	4.92366872842467e-51	2
DST	6.0440048595794e-55	0.309004104619652	0.444	0.254	9.47820842079242e-51	2
IRF1	6.21117821674569e-55	0.250367553892198	0.385	0.201	9.7403696795006e-51	2
CHMP5	7.67864089226158e-55	0.252492338915635	0.379	0.2	1.20416446472446e-50	2
SYAP1	2.61871971986368e-54	0.29057710536385	0.442	0.255	4.10667626469022e-50	2
FAT1	6.41029901241162e-54	0.334689674097473	0.472	0.284	1.00526309112639e-49	2
SGPP2	1.8184900483313e-53	0.280202066729771	0.335	0.173	2.85175609379315e-49	2
PDCD6	3.7520283174182e-53	0.271020762611917	0.5	0.297	5.88393080737522e-49	2
TMC4	6.03043997470889e-53	0.26243174448959	0.421	0.238	9.45693596833848e-49	2
RMND5A	6.26997115739059e-53	0.315141351653431	0.41	0.236	9.83256876901992e-49	2
HSPG2	9.19990883470818e-53	0.307753017917528	0.456	0.27	1.44272970345894e-48	2
CD82	3.31158783721172e-52	0.339146911760471	0.539	0.344	5.19323204631542e-48	2
AHR	3.80224520447738e-52	0.297038937036331	0.6	0.398	5.96268092966142e-48	2
BNIP3L	5.63795369491402e-52	0.262264593841042	0.3	0.147	8.84143898436416e-48	2
ITGA21	5.87677693975049e-52	0.349049690404255	0.461	0.275	9.21596159691672e-48	2
FXYD5	9.87580493449287e-52	0.31404206501631	0.7	0.498	1.54872372982717e-47	2
LMAN2	2.63836518933184e-51	0.282151340115021	0.535	0.337	4.13748428991019e-47	2
NBL1	2.9426590467797e-51	0.287820302276842	0.669	0.455	4.61467791715992e-47	2
SLC44A4	3.00619869335136e-51	0.321199232576648	0.686	0.495	4.71432079091361e-47	2
EIF4A2	7.28909943453703e-51	0.275097934051593	0.446	0.262	1.1430765733241e-46	2
TMC5	8.88406926216481e-51	0.35198389239969	0.591	0.406	1.39319974169269e-46	2
UBE2R2	9.14625048950054e-51	0.25720534969383	0.409	0.23	1.43431500176347e-46	2
RER1	1.68052622305218e-50	0.283676692734824	0.515	0.322	2.63540122299043e-46	2
S100P	1.76859139682911e-50	0.405213592045772	0.867	0.761	2.77350502850742e-46	2
DTX4	3.17008617303261e-50	0.267256314607923	0.402	0.227	4.97132913654974e-46	2
NT5C2	4.27353420757228e-50	0.293389779425602	0.445	0.266	6.70175634431484e-46	2
NIBAN2	7.22055920143973e-50	0.353029228252076	0.572	0.39	1.13232809396978e-45	2
ERRFI1	1.1333549076416e-49	0.373597482834794	0.476	0.29	1.77732716616356e-45	2
GNS	2.02447856854716e-49	0.274861314140229	0.456	0.273	3.17478729119565e-45	2
TSPAN15	3.44016446453875e-49	0.309575991571814	0.554	0.365	5.39486591328967e-45	2
CDC42BPA	3.57758094487694e-49	0.25560957102023	0.393	0.222	5.61036243775602e-45	2
BHLHE40	6.21545910551829e-49	0.336775921973964	0.731	0.535	9.74708296927378e-45	2
INAVA	9.78604908222432e-49	0.32105550376316	0.729	0.544	1.53464821707442e-44	2
B4GALT1	1.02887065241798e-48	0.271348420843273	0.566	0.367	1.61347495712188e-44	2
FNBP1L	2.69813354113751e-48	0.255379574491511	0.396	0.225	4.23121301921184e-44	2
RAB5B	2.71590692727607e-48	0.253760681580059	0.429	0.25	4.25908524335434e-44	2
PCYT2	4.65769169425311e-48	0.267516804861707	0.372	0.207	7.30419211492773e-44	2
PRSS221	1.17854800031228e-47	0.300877992620939	0.553	0.359	1.84819897408972e-43	2
ABHD2	1.62807663821428e-47	0.334744171465698	0.69	0.516	2.55314978404763e-43	2
GDA	2.72355531916618e-47	0.26779924982105	0.409	0.237	4.27107945151641e-43	2
YIPF3	8.01184694883467e-47	0.251262545768532	0.359	0.199	1.25641783851625e-42	2
TMPRSS2	4.86599319459692e-46	0.286235798617832	0.433	0.262	7.63085052776689e-42	2
SUN1	6.90067230307533e-46	0.286245581552714	0.472	0.297	1.08216343056827e-41	2
HSP90AA1	2.32080565678459e-45	0.280918579812295	0.572	0.377	3.63948743096959e-41	2
UNC93B1	6.35470121577808e-45	0.262274315688386	0.439	0.267	9.96544244658318e-41	2
MET	1.40759441244815e-44	0.276425994818034	0.386	0.226	2.20738955760118e-40	2
HERC4	1.52904104451105e-44	0.271883571062796	0.341	0.189	2.39784216600223e-40	2
CD47	2.62929866199328e-44	0.297618418216652	0.547	0.364	4.12326616173787e-40	2
ECE1	3.85991589497178e-44	0.312997502830601	0.479	0.305	6.05312010649474e-40	2
ITGB61	6.82285143370147e-44	0.312385839059088	0.542	0.357	1.06995956183306e-39	2
ERBB2	7.29657902868091e-44	0.268958279361223	0.549	0.363	1.14424952327774e-39	2
IER5L	1.03063687742912e-43	0.266260544840484	0.391	0.229	1.61624475118434e-39	2
NPLOC4	3.27277683138984e-43	0.296273875191747	0.465	0.299	5.13236862698555e-39	2
MUC3A1	4.01052338031427e-43	0.909481718986253	0.587	0.461	6.28930276500884e-39	2
JUP	5.25763279161172e-43	0.345755080017737	0.696	0.523	8.24501974380551e-39	2
RAB25	1.12081688619547e-42	0.259183919024595	0.488	0.317	1.75766504093174e-38	2
MPRIP1	2.7627138128419e-42	0.316405435982957	0.511	0.337	4.33248780129866e-38	2
OCLN	2.84407363831864e-42	0.260431377485404	0.366	0.213	4.4600762796113e-38	2
TRIM29	4.90035744434886e-42	0.351177264739754	0.672	0.496	7.68474054422788e-38	2
MGLL	6.26086994828661e-42	0.297489430472344	0.532	0.357	9.81829625290307e-38	2
BLCAP	8.11461676446726e-42	0.25030425953382	0.354	0.201	1.27253420100376e-37	2
NDRG11	8.71445137371528e-42	0.478801276833369	0.484	0.318	1.36660026442603e-37	2
NFKBIZ	3.61504694957853e-41	0.274571193129648	0.473	0.303	5.66911662632905e-37	2
2025-03-06	8.17615850838033e-41	0.271418665845134	0.499	0.332	1.2821851772842e-36	2
EPHA21	4.70403414430696e-40	0.343803944833648	0.608	0.433	7.37686634510218e-36	2
PDZK1IP11	9.26944813396412e-40	0.347473867774984	0.586	0.424	1.45363485636825e-35	2
CAPN5	1.20260854459271e-39	0.26596454383685	0.51	0.339	1.88593071963028e-35	2
ACTG1	1.2491460037795e-39	0.313853463118433	0.745	0.58	1.958910763127e-35	2
LRRC8A1	1.33275112373625e-39	0.285814745558299	0.408	0.249	2.09002031224318e-35	2
FNDC3B1	3.72027708229704e-39	0.26317962519654	0.542	0.367	5.83413852045822e-35	2
TRNP1	4.22230796463743e-39	0.43759260298907	0.607	0.456	6.62142335014442e-35	2
CYTH2	2.54527877084247e-38	0.299740060406832	0.555	0.396	3.99150616843516e-34	2
GSDMB	3.23170537911092e-38	0.293114809892588	0.517	0.36	5.06796037552175e-34	2
INF2	8.47968694884747e-38	0.33734808303427	0.743	0.598	1.32978450731826e-33	2
TSTA3	9.12247793920879e-38	0.258631326167433	0.566	0.386	1.43058699042672e-33	2
RASSF71	1.58213787082764e-36	0.311320834674026	0.587	0.424	2.48110860903191e-32	2
KRT8	4.13494444302598e-36	0.3379891198906	0.953	0.894	6.48441987555335e-32	2
BACE2	1.37847136682411e-35	0.27355240584178	0.668	0.502	2.16171879745356e-31	2
CYP3A5	4.51601503851891e-35	0.412999633043436	0.615	0.493	7.08201478340535e-31	2
PATJ1	4.69954990635455e-35	0.287143802777967	0.706	0.549	7.36983416314521e-31	2
ASAP2	1.09956468035383e-34	0.257127650447904	0.508	0.351	1.72433733173088e-30	2
MMP7	1.79116533145112e-34	0.329790164952476	0.773	0.647	2.80890547278165e-30	2
LAMB31	2.40509913524525e-34	0.32171575638905	0.511	0.343	3.77167646389161e-30	2
SMAD31	1.42563661989963e-33	0.307629312746903	0.694	0.541	2.2356833473266e-29	2
TMSB10	6.94834959540777e-32	0.285686228476055	0.899	0.821	1.08964018355185e-27	2
PDLIM7	1.46363185101338e-31	0.338589622980047	0.413	0.275	2.29526746875918e-27	2
TRIM31	2.08850410295068e-31	0.270106101425578	0.386	0.248	3.27519213424726e-27	2
ALS2CL1	2.74545619473417e-31	0.256002841844471	0.439	0.295	4.30542440458213e-27	2
CTSH	2.00185491331676e-30	0.267488364275994	0.653	0.501	3.13930887506334e-26	2
CTSB	2.10349846667322e-30	0.250119025785049	0.753	0.635	3.29870629543694e-26	2
LRCH4	3.46013806894133e-29	0.25359949753166	0.456	0.317	5.42618851971379e-25	2
EZR	6.39979505132071e-29	0.29922481806256	0.792	0.693	1.00361585994811e-24	2
SELENOW	2.54913706319203e-28	0.257905718206508	0.788	0.686	3.99755674249774e-24	2
BCL2L1	5.10083766689082e-26	0.254133900873112	0.503	0.373	7.99913362921819e-22	2
LTBP3	5.13879752814483e-26	0.271136973389014	0.474	0.347	8.05866228363672e-22	2
ANXA2	5.9679162826661e-26	0.304492308456797	0.89	0.843	9.35888631447698e-22	2
REG4	1.75758023999519e-07	0.650080683527425	0.389	0.335	0.00275623733236046	2
MUC17	7.51496420588488e-07	0.310527371230311	0.3	0.247	0.0117849668676687	2
OLFM4	0	2.36932726411074	0.946	0.579	0	3
MT-CO2	0	1.5123677752561	0.977	0.662	0	3
MT-CO3	1.07041084425987e-301	1.36688053571321	0.988	0.715	1.67861828596833e-297	3
DMBT1	1.82914236444063e-299	1.80994067692304	0.672	0.242	2.86846105591579e-295	3
MT-ND4	3.18336892625069e-289	1.27723966803735	0.959	0.607	4.99215915014634e-285	3
MT-ND4L	5.59657920293972e-276	1.25855110711231	0.958	0.661	8.77655550605006e-272	3
MT-ATP6	7.84588399267388e-269	1.1134075819914	0.912	0.483	1.23039152773112e-264	3
CLDN2	1.55550082312787e-251	0.617221929641202	0.393	0.079	2.43933639082912e-247	3
MT-ND2	2.49145153626882e-251	1.13624275077708	0.824	0.403	3.90709429917676e-247	3
MT-CYB	4.83867913319691e-240	1.12639674835512	0.885	0.486	7.5880166166794e-236	3
SLC12A2	1.55696330804492e-235	0.919207941179268	0.644	0.256	2.44162985967605e-231	3
MT-ND5	2.5996375817242e-224	0.944025271878666	0.746	0.326	4.07675165565989e-220	3
S100A101	3.51269094200756e-213	0.897927770479202	0.917	0.621	5.50860193525626e-209	3
LYZ	2.15468408123713e-205	1.12660595880249	0.994	0.912	3.37897557619607e-201	3
MT-ND3	2.48558017920439e-199	0.837806052871516	0.735	0.326	3.89788683702832e-195	3
SOD1	1.48120799874524e-197	0.755121602126306	0.659	0.299	2.32283038363229e-193	3
TSPAN81	1.14188358000098e-182	0.727012284260828	0.952	0.71	1.79070183015754e-178	3
DAP1	2.30864276389293e-170	0.655377393596749	0.683	0.328	3.62041358233689e-166	3
EEF1G	1.38671976724115e-167	0.683944686506412	0.704	0.361	2.17465393898756e-163	3
RACK1	9.96383635881749e-161	0.656536718542016	0.669	0.335	1.56252881778976e-156	3
VDAC3	2.07619741017196e-153	0.566740550666528	0.614	0.278	3.25589277863166e-149	3
MMP71	5.44529617715555e-153	0.826028275374068	0.895	0.631	8.53931346501533e-149	3
HSP90AB1	8.65664713823281e-138	0.546924147311817	0.632	0.314	1.35753540421767e-133	3
MT-ND1	6.16755321661677e-134	0.647952539227128	0.611	0.284	9.67195695429842e-130	3
NDUFV21	2.42299844750219e-133	0.600545756026308	0.714	0.395	3.79974616537294e-129	3
HSPA8	4.42172390780718e-131	0.578652616109403	0.707	0.394	6.93414743222322e-127	3
MDK1	5.18782655532123e-130	0.595054738225413	0.843	0.55	8.13554960405475e-126	3
CA91	1.75479238060758e-127	0.954308093663183	0.652	0.381	2.75186541126881e-123	3
H3F3A	7.25613956120513e-127	0.639259159425966	0.804	0.539	1.13790780598819e-122	3
PLAT1	5.69927356076121e-126	0.483808803313782	0.97	0.746	8.93760079798572e-122	3
TSTA31	4.93249828682987e-124	0.598163344886402	0.665	0.375	7.73514381340661e-120	3
FOS1	4.04901361545553e-123	0.806122474494026	0.835	0.582	6.34966315175736e-119	3
EPCAM1	4.69639716114486e-120	0.544839692410508	0.904	0.744	7.36489002810736e-116	3
PDIA31	9.47765515426163e-120	0.530268615503398	0.588	0.289	1.48628588129131e-115	3
MIA	1.32805468870098e-115	0.686781402893533	0.586	0.306	2.08265536282088e-111	3
SAMD5	2.11751254985122e-115	0.366995814455054	0.292	0.086	3.32068318067669e-111	3
GOLM1	4.21401937478371e-115	0.619341014845382	0.891	0.7	6.60842518353582e-111	3
GRHPR	2.82286141020344e-111	0.402436136804058	0.445	0.184	4.42681126348103e-107	3
CTSE1	4.36691614077837e-110	0.553175121467826	0.979	0.874	6.84819789196865e-106	3
FTL	1.47562558803885e-109	0.51259624822907	0.736	0.425	2.31407604716252e-105	3
ASS11	2.49077286410199e-107	0.445759196807117	0.557	0.258	3.90603000548474e-103	3
VDAC1	5.07152271846553e-105	0.358883070513921	0.402	0.159	7.95316192709764e-101	3
TXNIP1	2.18247735851968e-102	0.561637230879662	0.793	0.508	3.42256099363057e-98	3
SMIM191	1.45553779105292e-101	0.376402063683153	0.443	0.188	2.28257436392918e-97	3
S100A111	6.04955997582399e-101	0.558056298864389	0.847	0.623	9.48691995408718e-97	3
REG41	8.74381791747771e-101	0.863065907378936	0.577	0.308	1.37120552581885e-96	3
MMP11	3.78629765178929e-100	0.923076440777062	0.616	0.336	5.93767197753596e-96	3
ATP1B3	9.79927238827239e-100	0.335428164948727	0.367	0.139	1.53672189592888e-95	3
KRT81	1.19623936470341e-99	0.520265654861905	0.976	0.892	1.87594257172789e-95	3
CYSTM11	1.00933564521654e-97	0.530309067747973	0.672	0.387	1.58284015882857e-93	3
ATP1B11	2.05420327870181e-96	0.580123423475517	0.887	0.757	3.22140158166017e-92	3
SHMT1	6.01806870154301e-96	0.339853056827485	0.337	0.123	9.43753533775975e-92	3
PPP1R1B	6.71108239952854e-96	0.464243457407742	0.597	0.313	1.05243194189407e-91	3
TOMM5	3.4375292830935e-94	0.384017057447274	0.438	0.194	5.39073342174723e-90	3
TNS4	9.86698599203671e-91	0.455506492632438	0.447	0.206	1.5473407432712e-86	3
GOLIM4	1.20327069134374e-87	0.413954166891988	0.421	0.194	1.88696909816526e-83	3
CANX	2.61703194156363e-87	0.339205976579229	0.414	0.181	4.10402949076009e-83	3
YBX1	3.31913021022573e-86	0.436734711871796	0.526	0.279	5.20505999567599e-82	3
HSPD1	9.12143856430359e-85	0.338065358814293	0.408	0.182	1.43042399565409e-80	3
UBB	4.577332021069e-83	0.324124459698374	0.381	0.164	7.17817207544041e-79	3
IDH1	5.84419480538618e-83	0.351733237034583	0.384	0.169	9.16486629380662e-79	3
CD74	4.96606481357088e-82	0.485079386404121	0.904	0.732	7.78778284064185e-78	3
YES1	8.18061242752817e-82	0.345818280129567	0.414	0.19	1.28288364088497e-77	3
TMEM1231	6.20625535481107e-81	0.333900107105007	0.417	0.19	9.73264964741473e-77	3
ENAH	1.39232926932031e-79	0.351555068297947	0.45	0.219	2.18345076014812e-75	3
PDCD61	1.51154717953864e-79	0.392325776669893	0.538	0.296	2.3704082869525e-75	3
YWHAE	7.35578459369318e-79	0.354642885610938	0.435	0.21	1.15353413998296e-74	3
RALBP11	4.95429891734412e-78	0.379668360258183	0.463	0.234	7.76933156217905e-74	3
SERINC51	2.2569227636165e-77	0.341660296729192	0.411	0.193	3.53930627790339e-73	3
VCAN	2.65078776908914e-77	0.479646545443879	0.474	0.241	4.15696537948559e-73	3
GLUL1	2.91719378378156e-77	0.365470989468876	0.617	0.337	4.57474329172624e-73	3
EGR1	7.76265685918461e-77	0.546924715034781	0.568	0.331	1.21733984865733e-72	3
S100P1	2.12435822649861e-76	0.479289264185928	0.916	0.756	3.33141857079512e-72	3
SELENOP1	1.45735234600287e-73	0.284783487866408	0.52	0.259	2.28541994900169e-69	3
AGR2	3.69931334332987e-73	0.444578325769902	0.846	0.628	5.8012631850099e-69	3
TRIB2	6.50853148927883e-73	0.342575357835059	0.438	0.218	1.02066790814871e-68	3
SIAE	7.32733108006683e-73	0.274633150934142	0.297	0.117	1.14907205997608e-68	3
CCNG1	2.0602319702723e-72	0.275663984264868	0.291	0.114	3.23085577578103e-68	3
ALDH3A2	3.46115568058179e-71	0.333432413626415	0.409	0.198	5.42778433828837e-67	3
IFITM3	7.12501364378468e-71	0.361555746633761	0.515	0.283	1.11734463961831e-66	3
PLAAT31	7.64979101788292e-71	0.384403753323103	0.483	0.258	1.1996402274244e-66	3
GSTM3	2.58483905230045e-70	0.327366460649798	0.356	0.16	4.05354460181756e-66	3
FXYD51	8.33585242664121e-70	0.402811957923876	0.714	0.5	1.30722837754587e-65	3
SERPINA1	9.9590804792553e-70	0.532530353096579	0.649	0.4	1.56178300075682e-65	3
APLP21	6.54809576663948e-69	0.432410989380396	0.826	0.635	1.0268723781244e-64	3
CAST1	1.08601532042955e-68	0.380373709097665	0.606	0.368	1.70308922549762e-64	3
PRDX1	2.84509130458818e-67	0.312436133015997	0.397	0.194	4.46167218385518e-63	3
CD44	2.94868540672972e-67	0.37844558903644	0.807	0.601	4.62412845483355e-63	3
POLB1	9.11883713413444e-67	0.286613027127571	0.421	0.204	1.43001603937496e-62	3
TGIF11	4.06515695153982e-65	0.360994424032434	0.539	0.309	6.37497913140474e-61	3
HSP90AA11	3.73186423711996e-64	0.35812969849266	0.605	0.376	5.85230949665153e-60	3
ACTG11	4.41528647189509e-64	0.416141192405954	0.783	0.578	6.92405224522588e-60	3
FXYD3	4.31665546519729e-63	0.34196893085517	0.972	0.869	6.76937910052239e-59	3
GNG121	3.99363118879802e-62	0.32291495490639	0.404	0.207	6.26281243027305e-58	3
PCBD1	1.16371953675813e-61	0.308731471361599	0.367	0.179	1.8249449775441e-57	3
MGAT4B	1.19686255730238e-61	0.365783039154518	0.658	0.443	1.8769198623616e-57	3
SERPINB6	2.0886255720625e-61	0.3473508443008	0.593	0.371	3.27538262210842e-57	3
CASC41	2.63977957054835e-61	0.263847694435952	0.328	0.148	4.13970232253392e-57	3
MIF	4.29470075905006e-61	0.350728004743614	0.479	0.271	6.73494973034231e-57	3
NDFIP11	5.43707790432562e-61	0.322333899476723	0.492	0.279	8.52642556956343e-57	3
CEACAM61	1.53747693271814e-60	0.319217498794238	0.97	0.87	2.41107132588859e-56	3
GRN1	2.65396950374983e-60	0.371055022701133	0.69	0.479	4.16195497578048e-56	3
GNS1	1.00706535442532e-59	0.352171265543297	0.477	0.274	1.57927988880979e-55	3
GNG10	2.81943337881926e-59	0.283992146153358	0.379	0.188	4.42143542466437e-55	3
COX7C	1.14327479643979e-58	0.308776011456763	0.422	0.228	1.79288353577687e-54	3
RAB10	3.14974944121729e-58	0.361647632596059	0.517	0.313	4.93943707371695e-54	3
MTHFS	8.72295453372423e-58	0.252151789002835	0.278	0.119	1.36793372997863e-53	3
MUC11	1.77723709318365e-57	0.363355068126562	0.975	0.893	2.7870632095306e-53	3
HES1	5.23587237565154e-57	0.405050646157336	0.525	0.326	8.21089505949675e-53	3
TRAPPC6A	5.30651326465601e-57	0.250345857215641	0.288	0.127	8.32167410163355e-53	3
ACTN1	6.06184092083138e-57	0.336720816903299	0.557	0.343	9.50617893204777e-53	3
KCNE3	6.30897322537657e-57	0.304353321112091	0.549	0.324	9.89373181203553e-53	3
FNTA	7.09546227306419e-57	0.30288513874539	0.46	0.258	1.11271039366193e-52	3
SRI	2.0583876099761e-56	0.355741203105835	0.502	0.305	3.22796344996451e-52	3
APP	2.20061898322042e-56	0.430851287607784	0.787	0.634	3.45101068948626e-52	3
CAPNS1	2.44236039160444e-56	0.30191370671914	0.42	0.226	3.83010956611408e-52	3
NHP2	3.05363672459317e-56	0.258334329256425	0.324	0.151	4.78871311150701e-52	3
LPCAT1	5.01435802586223e-56	0.338940269959874	0.462	0.268	7.86351625615715e-52	3
SUMO3	1.35327969041208e-55	0.339298198501988	0.51	0.3	2.12221321050422e-51	3
IQGAP2	1.69097360018883e-55	0.250517704986134	0.304	0.139	2.65178479981613e-51	3
SERPINB1	3.87750347282885e-55	0.289258652074788	0.593	0.379	6.0807009460902e-51	3
HSPA1B1	3.87802778788101e-55	0.356363038607584	0.491	0.288	6.08152317695499e-51	3
MUC5B	1.72461536995401e-54	0.539724999742169	0.402	0.22	2.70454182316187e-50	3
S100A61	1.95440803734662e-54	0.332365279604525	0.999	0.978	3.06490268416697e-50	3
LCN21	5.82620531272953e-54	0.470850005042085	0.833	0.628	9.13665517142244e-50	3
AK4	1.32674342141955e-53	0.298362491781184	0.347	0.175	2.08059903347013e-49	3
SCD	4.15948155535713e-53	0.360811411063446	0.422	0.233	6.52289897511105e-49	3
ARL6IP11	4.39185391433138e-53	0.293164439298166	0.436	0.24	6.88730530845447e-49	3
SLC20A21	1.12956850360684e-52	0.257266280194777	0.343	0.171	1.77138932735625e-48	3
RHOB1	1.48330951115115e-52	0.355997209530406	0.762	0.561	2.32612597538723e-48	3
GOLGA71	1.91247577545845e-52	0.266447056959951	0.345	0.172	2.99914451107394e-48	3
RAB2A1	2.09567388749168e-52	0.274035772098853	0.409	0.222	3.28643579036445e-48	3
ADD3	2.49403479216567e-52	0.332130699423763	0.498	0.304	3.9111453610742e-48	3
RNF1281	9.99290871662989e-52	0.361782305649084	0.47	0.281	1.5670879449419e-47	3
NDUFA4L21	1.12443862217881e-51	0.528781204786896	0.292	0.138	1.76334464730081e-47	3
LGALS4	3.32906197899809e-51	0.311567632102196	0.853	0.708	5.2206349954648e-47	3
YAP1	4.23292035187733e-51	0.282519275991658	0.428	0.241	6.63806569581403e-47	3
ACTB1	5.34581948316022e-51	0.316491360214382	0.907	0.733	8.38331411349186e-47	3
SELENOW1	6.55932025819866e-51	0.390992988954208	0.835	0.681	1.02863260289071e-46	3
GRINA	1.05558377475044e-50	0.280721487564235	0.48	0.284	1.65536647556365e-46	3
ERBB31	1.27554378641227e-50	0.34992631882319	0.53	0.338	2.00030776585173e-46	3
MARCKSL1	1.93012595794427e-50	0.290413491386456	0.789	0.587	3.02682352724821e-46	3
ANXA21	1.94220096509128e-49	0.446466911284848	0.904	0.842	3.04575955345615e-45	3
GPAT41	1.94134020201131e-48	0.272227244049213	0.486	0.288	3.04440970479414e-44	3
TMSB101	3.27910376054388e-48	0.342400256845896	0.938	0.817	5.14229051728491e-44	3
CCT6A	3.9218851095823e-48	0.305850385791634	0.448	0.267	6.15030022884695e-44	3
FAM3B1	4.31158554648575e-48	0.273534507506595	0.343	0.177	6.76142845399896e-44	3
CPD	4.74211009439413e-48	0.271171647053792	0.42	0.237	7.43657705002888e-44	3
PAM1	6.68660544958014e-48	0.290785599855654	0.362	0.193	1.04859346660316e-43	3
ETFB	9.89547986113536e-48	0.28455677949722	0.457	0.264	1.55180915182325e-43	3
HEBP21	2.05835156712567e-47	0.28860699823218	0.401	0.226	3.22790692756647e-43	3
NOP16	6.0339467640158e-47	0.288961743139832	0.351	0.187	9.46243531532958e-43	3
NDUFA2	1.57442579764459e-46	0.285532413208799	0.383	0.214	2.46901453586625e-42	3
EEF1B2	1.74949830485644e-46	0.289243711492045	0.427	0.25	2.74356324167587e-42	3
SERBP1	1.96023327238715e-46	0.255166405578742	0.374	0.205	3.07403781775753e-42	3
STOML2	6.60749739636287e-46	0.251539946053215	0.34	0.179	1.03618774169762e-41	3
SLC1A5	8.10139382846205e-46	0.298031843901972	0.473	0.292	1.27046058017942e-41	3
RNASET21	8.71513219387608e-46	0.279153200243382	0.441	0.257	1.36670703064365e-41	3
RASSF3	1.23651683590157e-45	0.286394383286568	0.309	0.157	1.93910570206083e-41	3
NME2	1.41368146697742e-45	0.314709957875464	0.45	0.273	2.21693527651399e-41	3
TXNDC5	1.46478167833232e-45	0.267684724443973	0.452	0.268	2.29707062796074e-41	3
NUCKS1	2.14941753474076e-45	0.274478899525051	0.407	0.23	3.37071657798046e-41	3
DDAH1	2.44919531070515e-45	0.27644472025018	0.422	0.246	3.84082808624782e-41	3
GPI	5.86205538829553e-45	0.259663936109785	0.346	0.187	9.19287525992505e-41	3
HDAC1	1.23098178893681e-44	0.278183248757519	0.452	0.274	1.93042564141071e-40	3
SYAP11	1.30236029276494e-44	0.283246613032151	0.436	0.26	2.04236141111398e-40	3
NUCB1	2.04918057741516e-44	0.307462772777417	0.612	0.421	3.21352498150246e-40	3
TPD52	6.07470824538417e-44	0.280633305052833	0.472	0.291	9.52635747041146e-40	3
PSME1	1.24332310484393e-43	0.32491956977861	0.588	0.408	1.94977929301625e-39	3
DAG1	1.73261978772639e-43	0.286728560086805	0.473	0.293	2.71709435111253e-39	3
B2M1	2.80619690315064e-43	0.255111526810472	0.972	0.865	4.40067798352083e-39	3
PSMB10	3.61367988805076e-43	0.288614073766308	0.469	0.293	5.66697280044121e-39	3
GATA6	5.09697064708273e-43	0.266026057402392	0.427	0.255	7.99306936875514e-39	3
BMP4	5.53534617336555e-43	0.320387241644443	0.372	0.213	8.68052986907186e-39	3
CLINT1	6.30801031838987e-43	0.305448932693086	0.636	0.455	9.89222178129899e-39	3
UBE2R21	7.73350091229023e-43	0.257064059191535	0.404	0.235	1.21276761306535e-38	3
PFN1	1.9626169736764e-42	0.332156808647212	0.62	0.447	3.07777593811934e-38	3
MYC	7.0040682091851e-42	0.284389589856093	0.422	0.253	1.09837797656441e-37	3
ANXA5	8.18404433433175e-42	0.337956998375392	0.654	0.481	1.28342183250991e-37	3
YWHAZ1	1.36143770855143e-41	0.32280017781021	0.639	0.47	2.13500661455036e-37	3
ENO1	8.90553722127134e-41	0.314444233352569	0.604	0.429	1.39656634703977e-36	3
JUN	2.43596328961806e-40	0.271589729746738	0.783	0.609	3.82007763077904e-36	3
GSTP1	2.86890276942028e-40	0.313296161550293	0.828	0.693	4.49901332300489e-36	3
NCOA7	3.0529665414662e-40	0.253191001372669	0.344	0.191	4.7876621303273e-36	3
MAL21	7.81121922434556e-40	0.288349501365033	0.625	0.432	1.22495539876187e-35	3
IKBKB1	9.50126517076498e-40	0.387512851587017	0.745	0.605	1.48998840407936e-35	3
NNMT	1.25670636118979e-39	0.253254499241266	0.323	0.171	1.97076691561783e-35	3
FAM120A	1.50709754690931e-39	0.274770985427861	0.528	0.351	2.36343037306317e-35	3
LGALS31	2.59177435382888e-39	0.326128642797483	0.851	0.727	4.06442054167445e-35	3
PAWR1	3.63000071436739e-39	0.262479443226365	0.561	0.377	5.69256712027093e-35	3
CHCHD2	3.7092464685645e-39	0.26759748470382	0.451	0.285	5.81684031200285e-35	3
MICOS10	4.10992403491346e-39	0.283987026180533	0.38	0.226	6.44518287155129e-35	3
PUM1	1.39887320683894e-38	0.255797115070363	0.404	0.244	2.19371296296482e-34	3
NQO1	1.65619073801589e-38	0.274903906388539	0.604	0.419	2.59723831535652e-34	3
SPINT21	1.59064997478272e-37	0.266872374421149	0.921	0.816	2.49445729045426e-33	3
BACE21	2.20471395859016e-37	0.297048941899818	0.664	0.506	3.45743242986109e-33	3
RAB5B1	5.95167533174525e-37	0.251571442712748	0.416	0.255	9.33341725524289e-33	3
ARF1	1.46790055457746e-36	0.268986803512492	0.524	0.357	2.30196164968837e-32	3
TOMM7	2.12596462402814e-36	0.2596733664574	0.45	0.288	3.33393772340093e-32	3
TSPAN31	7.43941683395719e-36	0.265734586389259	0.857	0.743	1.16664934790117e-31	3
ECH1	8.24520029187788e-36	0.299057839184733	0.557	0.399	1.29301230977229e-31	3
GCNT31	1.86567021851298e-35	0.312506366135959	0.817	0.683	2.92574403667205e-31	3
GOLPH3	1.69279303777452e-34	0.251749341847661	0.448	0.291	2.65463804183801e-30	3
S100A41	7.1920157299243e-34	0.507518998157927	0.57	0.421	1.12785190676673e-29	3
IFI271	1.17690961725153e-33	0.262209509671312	0.657	0.469	1.84562966177385e-29	3
OCIAD21	5.47568891231269e-33	0.260091468869143	0.567	0.399	8.58697535228875e-29	3
CYBA	3.85496992350214e-31	0.265026984476614	0.752	0.635	6.04536383403606e-27	3
NPDC12	7.89936539675892e-31	0.254784632585105	0.675	0.516	1.23877848151973e-26	3
TRNP11	5.47764022739606e-30	0.269468738251583	0.613	0.458	8.59003540460251e-26	3
SH3BGRL31	8.2480162638445e-30	0.257351752648366	0.564	0.399	1.29345391049609e-25	3
CCNI	1.52640245160746e-29	0.257206860007989	0.561	0.403	2.39370432461082e-25	3
CFL1	2.21511487993042e-29	0.288748819642104	0.725	0.572	3.47374315470689e-25	3
PKM	6.15559910055106e-27	0.279967804531845	0.628	0.499	9.65321050948417e-23	3
ANXA10	9.26640549085045e-26	0.294868679648943	0.598	0.454	1.45315770907517e-21	3
REG1A1	3.03492963347198e-05	0.286477344347988	0.27	0.223	0.475937665121076	3
ANPEP	0	1.40840381717135	0.654	0.115	0	4
VSIG1	0	1.01922226578348	0.54	0.085	0	4
NEB	0	0.961999018765166	0.518	0.045	0	4
KIAA1324	0	0.763946360431818	0.443	0.062	0	4
SMIM24	0	0.753091191695735	0.442	0.061	0	4
NTS	0	0.679071192161102	0.327	0.003	0	4
SYT11	0	0.630377874346359	0.395	0.017	0	4
FAIM2	0	0.559249495785716	0.323	0.006	0	4
CEND1	0	0.502652650676903	0.303	0.004	0	4
B3GNT7	6.9810265886391e-297	0.69666563851356	0.428	0.063	1.09476458963038e-292	4
FBXO2	1.55553392727118e-293	0.642433448582306	0.405	0.055	2.43938830474667e-289	4
KCTD17	1.54491715917609e-279	0.530674633621767	0.379	0.05	2.42273908901994e-275	4
CLU	3.15718247148196e-259	1.11337196774052	0.673	0.199	4.951093551778e-255	4
FER1L6	1.23903008065184e-256	0.778108587072791	0.509	0.105	1.94304697247822e-252	4
RFLNA	3.91595816365986e-246	0.959471795874452	0.6	0.165	6.14100559225139e-242	4
C12orf75	1.71247378044412e-238	1.0375602143359	0.639	0.207	2.68550138249247e-234	4
PTMS	4.57120309396028e-230	1.21223739798975	0.767	0.335	7.1685606919485e-226	4
PCSK1N	3.15340122628209e-223	0.858542341302416	0.316	0.044	4.94516380305557e-219	4
TFF31	7.81968526133432e-211	1.58864179701143	0.837	0.428	1.22628304268245e-206	4
AQP51	1.63937361079509e-196	0.838861532164673	0.55	0.158	2.57086569644886e-192	4
MARCKSL11	3.22943226148539e-185	1.07578919012555	0.875	0.589	5.06439567246139e-181	4
FAM118A	8.35520292838621e-183	0.608423517954358	0.402	0.09	1.31026292322953e-178	4
IMPA2	3.80787654878072e-173	0.843833908479941	0.645	0.266	5.97151200379793e-169	4
WNT7B	1.15546354014637e-170	0.458291280190483	0.318	0.058	1.81199792365754e-166	4
CAPS	1.54128731665711e-168	0.661495419757565	0.481	0.139	2.41704676998168e-164	4
BAIAP2L21	6.06490939002721e-166	0.838384553921589	0.606	0.23	9.51099090544066e-162	4
LGALS3BP	2.73356516920481e-157	1.03699195214937	0.886	0.66	4.28677689834699e-153	4
SLC9A3	6.6548774005087e-157	0.583791970494674	0.357	0.08	1.04361787394777e-152	4
CCL24	2.62826612406813e-153	0.492219571034964	0.355	0.08	4.12164693576364e-149	4
CENPM	1.90069275551279e-151	0.630451762046698	0.355	0.082	2.98066637919516e-147	4
TSPO1	9.22838899861562e-150	0.886158163127039	0.816	0.49	1.4471959627629e-145	4
CRABP2	9.31719170680923e-145	0.628034347605685	0.41	0.112	1.46112200346182e-140	4
PFKFB2	2.66165634208776e-144	0.509674300129828	0.401	0.109	4.17400947566203e-140	4
IGFBP21	8.20057560907656e-144	0.761965994039038	0.605	0.23	1.28601426701539e-139	4
TFF21	2.01522125732353e-143	1.37738095761457	0.766	0.385	3.16026997573476e-139	4
CRIP1	2.21096898149026e-141	0.818285808706387	0.614	0.265	3.46724155677302e-137	4
PRSS331	1.51446275796094e-140	0.531707656655213	0.364	0.088	2.37498049703434e-136	4
COTL1	8.72079175787808e-136	0.686557400931888	0.576	0.235	1.36759456347044e-131	4
ARHGAP30	1.37249337003589e-135	0.485674723659418	0.386	0.104	2.15234410289028e-131	4
SPHK2	3.2005709193578e-135	0.374308517882266	0.267	0.051	5.0191353157369e-131	4
BRI3BP	7.53457250091372e-133	0.615940566666393	0.503	0.183	1.18157165959329e-128	4
EPN1	1.43655002225585e-130	0.782822563907637	0.682	0.361	2.25279774490163e-126	4
CAVIN31	5.27370779556499e-127	0.580658444268704	0.452	0.145	8.27022856500502e-123	4
SLC9A3R1	5.69986722161709e-127	0.717674112559278	0.624	0.29	8.93853177693992e-123	4
FAM3D	1.49641180898565e-122	0.707421998718213	0.491	0.186	2.3466729988513e-118	4
FOXQ1	3.59101046095465e-121	0.772791099424815	0.595	0.275	5.63142260486908e-117	4
CDC42EP1	4.4808292980553e-121	0.682638635520867	0.656	0.319	7.02683650521031e-117	4
AK1	2.26062353005987e-116	0.423038345993038	0.343	0.094	3.54510981983989e-112	4
HEPH	6.16966482721703e-116	0.358761749545479	0.288	0.066	9.67526838204175e-112	4
FKBP101	2.36748982065177e-114	0.577235688550908	0.521	0.206	3.71269753674611e-110	4
EFHD2	7.09955201571653e-112	0.734144710314145	0.863	0.652	1.11335174710467e-107	4
TPPP31	2.47291258309298e-108	0.521558944950146	0.416	0.138	3.87802151280641e-104	4
CCDC85B1	9.47074860476949e-108	0.532891833213483	0.47	0.177	1.48520279619995e-103	4
GMDS	1.92649697950653e-107	0.686398098695481	0.57	0.271	3.02113256326215e-103	4
TMEM150B	1.06753002284053e-106	0.353063074198597	0.278	0.067	1.67410058181851e-102	4
KCNAB2	1.96499969873718e-106	0.313630353375777	0.264	0.06	3.08151252755965e-102	4
TRABD1	1.0281957412888e-105	0.62652603585794	0.605	0.297	1.61241656148909e-101	4
SCPEP1	8.52905646471693e-105	0.343293730876705	0.269	0.064	1.33752663479691e-100	4
SGSM3	9.86060337686614e-105	0.589404634480703	0.526	0.23	1.54633982156015e-100	4
AACS	1.26600635229883e-104	0.446664433644616	0.408	0.14	1.98535116167503e-100	4
TFF11	7.32289990405521e-104	0.796922849260739	0.862	0.53	1.14837716295394e-99	4
IDS	1.03216072248541e-102	0.534210293443142	0.481	0.193	1.61863444500162e-98	4
FGD5	1.29055853798112e-101	0.322625565778722	0.282	0.071	2.02385389926199e-97	4
FERMT3	3.09249970150133e-99	0.396264063554377	0.362	0.115	4.84965803189438e-95	4
CA12	6.65448808138149e-99	0.529539575774472	0.404	0.143	1.04355682092224e-94	4
SEPHS2	9.73978069569395e-99	0.552855333328912	0.473	0.196	1.52739240869872e-94	4
SULT1C2	1.09466514037799e-97	0.771700295339331	0.744	0.467	1.71665387314077e-93	4
TTLL12	3.62379671608782e-97	0.513056348559104	0.493	0.203	5.68283801016893e-93	4
CDR2L	1.12261205220359e-95	0.528129248599167	0.473	0.195	1.76048022026568e-91	4
DEGS2	1.56210284681386e-95	0.483077486509631	0.367	0.123	2.4496896843735e-91	4
C12orf57	2.03449707159135e-95	0.541758003387637	0.497	0.216	3.19049830766956e-91	4
ALDH1A1	4.09611536764856e-95	0.428375502223265	0.471	0.179	6.42352811954647e-91	4
PHGDH	8.13826258173997e-95	0.351730633336809	0.252	0.061	1.27624233806846e-90	4
TMCO3	2.35238736081731e-92	0.51700263540502	0.487	0.212	3.68901385923371e-88	4
PLXNB2	4.98244255301357e-92	0.67749031977533	0.813	0.621	7.81346641163588e-88	4
HDGF	8.85760103324084e-92	0.606833587846871	0.566	0.285	1.38904899403283e-87	4
ATP2C2	3.19038207872432e-90	0.578862914135965	0.528	0.246	5.00315717585548e-86	4
CD24	2.69039217410425e-89	0.592133427705865	0.924	0.798	4.21907300743029e-85	4
ACO2	3.35715451231807e-89	0.401226139063333	0.369	0.129	5.26468970621719e-85	4
CBX6	3.5424012052545e-89	0.326524805883701	0.294	0.085	5.55519357008011e-85	4
MAOB	3.891680772029e-89	0.382843378734321	0.281	0.08	6.10293378669588e-85	4
PPP1R1B1	6.27321364090177e-89	0.778883634123393	0.596	0.327	9.83765363166215e-85	4
BCR1	6.45320483239001e-89	0.53456381596239	0.529	0.249	1.0119915818154e-84	4
SLC3A1	1.1265161202286e-88	0.378439794723975	0.367	0.122	1.76660257974249e-84	4
CENPB	1.92958812589145e-85	0.473733387733438	0.405	0.157	3.02598009902298e-81	4
TOLLIP	4.30560946570037e-85	0.431113856833325	0.428	0.171	6.75205676411132e-81	4
CD63	1.09358212861478e-84	0.663138876012435	0.879	0.722	1.7149554940937e-80	4
LGALS41	7.76373382758874e-84	0.590188250373907	0.894	0.711	1.21750873884247e-79	4
ARHGAP41	9.26847662096114e-84	0.413818286349981	0.413	0.157	1.45348250369913e-79	4
SH3BP1	3.43408631880727e-83	0.348389183301411	0.308	0.098	5.38533416515356e-79	4
ZFP36L2	5.68191799488693e-83	0.671516630344341	0.714	0.484	8.91038379958169e-79	4
PIM31	9.8884585580055e-82	0.604439813902328	0.691	0.405	1.55070807106642e-77	4
TESC	6.82490756419822e-81	0.674225302837085	0.708	0.468	1.07028200421757e-76	4
CAPN81	1.19525928833402e-79	0.980540072333411	0.674	0.467	1.8744056159654e-75	4
POLDIP3	7.67074433813652e-78	0.420142316174307	0.421	0.175	1.20292612710657e-73	4
PRDX2	2.96508000830273e-77	0.56064358829587	0.536	0.278	4.64983846902035e-73	4
PJA1	4.2698088637802e-77	0.356030477698833	0.334	0.118	6.69591426018011e-73	4
ATP13A4	4.17524998182986e-76	0.295258565602239	0.25	0.07	6.54762702150559e-72	4
RTCB	4.66059547942514e-74	0.357991013697482	0.376	0.147	7.3087458308345e-70	4
ASRGL1	5.78283187029536e-74	0.328455660855106	0.29	0.094	9.06863693899719e-70	4
IFI6	4.89425044711002e-73	0.664315092717064	0.684	0.437	7.67516355115793e-69	4
CREB3L1	1.41155697034949e-72	0.604506985039312	0.561	0.319	2.21360364090207e-68	4
GPX2	1.30116052677925e-71	0.564396560240011	0.646	0.383	2.04047993809523e-67	4
GADD45GIP1	2.07396283021973e-70	0.437550162830866	0.4	0.171	3.25238851035058e-66	4
TST	2.16809022396138e-70	0.425828329872911	0.388	0.164	3.39999908921623e-66	4
PPP6R1	2.67832165535842e-69	0.493274103540513	0.531	0.286	4.20014401993307e-65	4
NR2F6	1.00198834824702e-68	0.487499863913876	0.534	0.289	1.57131812772098e-64	4
MYO1A1	1.09079100064197e-68	0.350467908276256	0.333	0.123	1.71057844720674e-64	4
GALNT4	1.23798436113577e-68	0.544595659499768	0.544	0.301	1.94140707513311e-64	4
DRAP1	2.84264906695867e-68	0.538542877990461	0.553	0.313	4.45784226680458e-64	4
TTYH31	4.55756218292511e-68	0.513532559848562	0.595	0.351	7.14716901526316e-64	4
MAP3K11	6.70044146094916e-68	0.439070985838801	0.447	0.211	1.05076322990605e-63	4
MPST	1.21124587624379e-67	0.43384026957028	0.434	0.2	1.89947578312551e-63	4
KDELR3	1.46068066264108e-67	0.310611602901081	0.312	0.112	2.29063941515374e-63	4
AKAP11	1.52421114911475e-67	0.541093119161838	0.599	0.351	2.39026792404176e-63	4
INS	1.80103777499097e-67	0.669972138256414	0.484	0.233	2.82438743874083e-63	4
XRCC4	6.61295771761327e-67	0.304888462449429	0.261	0.084	1.03704402927611e-62	4
PACSIN21	8.52526146313175e-67	0.420931599979871	0.451	0.213	1.33693150264832e-62	4
GIPC1	4.04829883865359e-66	0.538103017578979	0.637	0.403	6.34854223877657e-62	4
APOL6	3.74358672287654e-65	0.45786520274632	0.46	0.223	5.87069269881499e-61	4
RAVER1	8.49781237686131e-65	0.326612846610599	0.345	0.136	1.33262693693939e-60	4
TMEM98	3.73787843172427e-64	0.276254448001451	0.257	0.084	5.86174095663000e-60	4
CA2	4.23665440067386e-64	0.508229680913603	0.494	0.254	6.64392143113675e-60	4
ADAM8	5.9430746937064e-64	0.409897385242222	0.44	0.205	9.31992973467037e-60	4
TUSC3	8.47595230471554e-64	0.265859644111111	0.252	0.08	1.32919884042549e-59	4
KRT7	4.92363162557723e-63	0.515235078963605	0.829	0.615	7.72123911523021e-59	4
WFS1	5.40238217180855e-63	0.3082471164084	0.327	0.126	8.47201572183017e-59	4
CLDN18	1.23902217267936e-62	0.495358075850145	0.797	0.52	1.94303457119577e-58	4
FBLIM11	5.906361876229e-62	0.40444110589911	0.473	0.234	9.26235669430233e-58	4
GUCD1	1.56429782564623e-61	0.35544839884978	0.358	0.15	2.45313185017842e-57	4
LAP3	4.69261045591519e-61	0.331400392148864	0.363	0.153	7.3589517169662e-57	4
ISG15	6.75162312261269e-61	0.446272180149153	0.364	0.155	1.05878953808812e-56	4
TOB2	8.41513398793722e-61	0.323085154624683	0.344	0.14	1.31966131198831e-56	4
AHCYL21	8.47943937704109e-61	0.444715293306362	0.493	0.254	1.32974568310758e-56	4
CCDC85C	1.25281163242266e-59	0.314366745198541	0.28	0.102	1.96465920196522e-55	4
TM4SF5	2.31594169008509e-59	0.278260406915015	0.259	0.089	3.63185975839144e-55	4
COMT	2.52551114270213e-59	0.478950681499573	0.497	0.271	3.96050657398548e-55	4
ALDH2	4.63516631971496e-59	0.43514635258602	0.503	0.269	7.268867822577e-55	4
ECM1	1.46627586916819e-58	0.373383871125547	0.299	0.115	2.29941381802956e-54	4
ADAP1	1.65654920684469e-58	0.447329293250774	0.464	0.238	2.59780046617385e-54	4
ATP5F1E	2.19218736973041e-58	0.444427127166745	0.472	0.249	3.43778823321122e-54	4
NECTIN1	4.34332985556879e-58	0.290057230702957	0.28	0.103	6.81120987950297e-54	4
CDHR2	4.922391546135e-58	0.257394138771506	0.267	0.093	7.7192944226489e-54	4
POLR2E	9.40754899135579e-58	0.367144178836195	0.374	0.168	1.47529183282441e-53	4
SELENOM	1.63335877893935e-57	0.315724902316186	0.288	0.109	2.56143323713269e-53	4
SREBF2	7.59387231927234e-57	0.451660380296145	0.502	0.283	1.19087105710829e-52	4
CLDN15	1.65565986312178e-56	0.307178388163527	0.269	0.098	2.59640579734757e-52	4
SLC39A11	1.72659714133833e-56	0.322918082637551	0.32	0.131	2.70764963704677e-52	4
STARD10	2.80467103312518e-56	0.544037426161335	0.674	0.464	4.3982851141469e-52	4
NCAPH2	8.35399339180879e-56	0.281874080114695	0.286	0.108	1.31007324370345e-51	4
PGD	1.06105941725532e-55	0.365411508938263	0.374	0.172	1.6639533781398e-51	4
CES2	5.78742819059013e-55	0.364926850951291	0.337	0.145	9.07584488848345e-51	4
GJB1	6.10736104825243e-55	0.32648408628735	0.324	0.135	9.57756359586947e-51	4
CEMIP	8.23390548035687e-55	0.366952193028321	0.323	0.133	1.29124105742956e-50	4
FAAP20	1.18315893839731e-54	0.354741531395061	0.381	0.179	1.85542984719466e-50	4
GUK1	2.11262487026178e-54	0.437845779437221	0.538	0.32	3.31301832154452e-50	4
SNU13	2.16917853652786e-54	0.416060777907995	0.44	0.231	3.40170578098299e-50	4
AQP1	2.26096281979413e-54	0.26585834518159	0.431	0.201	3.54564189400116e-50	4
CKB	3.10594919656093e-54	0.330924010990933	0.318	0.133	4.87074953004685e-50	4
CLPTM1L	5.14801791715825e-54	0.485893832961008	0.531	0.327	8.07312169768757e-50	4
EEF2	1.07621789712913e-53	0.559285959376357	0.754	0.618	1.6877249062779e-49	4
IRAK1	1.16600394565608e-53	0.460760778320433	0.529	0.315	1.82852738757787e-49	4
SLC26A91	2.24600792174187e-53	0.400786210228206	0.451	0.224	3.52218962287559e-49	4
CDHR5	3.29918672796651e-53	0.276062780019044	0.277	0.105	5.17378462679709e-49	4
RANGAP1	4.494434494565e-53	0.380063493092522	0.393	0.189	7.04817217437684e-49	4
HDAC10	5.43084258386494e-53	0.277279453402215	0.273	0.104	8.516647340017e-49	4
CBX4	1.12817534144019e-52	0.341203388731352	0.372	0.172	1.7692045704465e-48	4
TSPYL1	6.41336054065465e-52	0.299027921558748	0.332	0.143	1.00574319998546e-47	4
TCIM	2.1671465896654e-51	0.409613345162319	0.415	0.201	3.39851928191329e-47	4
DPP9	9.27811380644964e-51	0.333435579886953	0.375	0.178	1.45499380712743e-46	4
WFDC2	3.61279458621357e-50	0.68049574660813	0.653	0.442	5.66558447010012e-46	4
CST3	8.73526699416471e-50	0.553214012126849	0.751	0.604	1.36986457002491e-45	4
ARHGEF16	1.34949592029154e-49	0.428158978878886	0.485	0.282	2.11627950220119e-45	4
CANT1	3.34881627325281e-49	0.426143913114433	0.476	0.272	5.25161367971506e-45	4
RRBP11	1.15976449672897e-48	0.461492286173289	0.668	0.457	1.81874268377038e-44	4
COX8A	1.62239228195292e-48	0.390354180606847	0.434	0.233	2.54423557655856e-44	4
ARHGDIA	2.0404521156209e-48	0.45915441616094	0.571	0.371	3.19983700771669e-44	4
TMEM184B	5.10562821030645e-48	0.374311534062993	0.418	0.222	8.00664615940258e-44	4
ERF	7.99409612944666e-48	0.366107793388176	0.471	0.261	1.25363415501982e-43	4
P4HB1	1.06219490153602e-47	0.431891399350024	0.583	0.376	1.66573404458879e-43	4
VPS37B1	1.25907789485945e-47	0.378535437237028	0.487	0.275	1.9744859547186e-43	4
COX11	1.28023523049963e-47	0.263914883157725	0.265	0.105	2.00766488846952e-43	4
CLIP21	2.1401754713287e-47	0.366199166297822	0.44	0.234	3.35622317413767e-43	4
MGST1	2.95663638122773e-47	0.297551848428477	0.295	0.126	4.63659717304132e-43	4
EPHB41	7.40547111436766e-47	0.387495738544493	0.538	0.319	1.16132598015514e-42	4
EFNB1	1.13158674412517e-46	0.444716371648474	0.546	0.341	1.77455433213709e-42	4
FAM83E	1.31359907914231e-46	0.380817566021181	0.562	0.341	2.05998607591097e-42	4
FIBP	1.84016284772774e-46	0.283642418572242	0.304	0.133	2.88574337780664e-42	4
SELENOF	2.27818507597931e-46	0.443999686928898	0.639	0.455	3.57264983615076e-42	4
RNPC3	2.46608017327847e-46	0.376458924061197	0.323	0.15	3.8673069277353e-42	4
DDR1	3.22040250550757e-46	0.42225095299559	0.595	0.4	5.05023520913698e-42	4
CYB5R3	5.36355724669004e-46	0.378514052695277	0.484	0.28	8.41113047425932e-42	4
SUMO2	5.72581069599892e-46	0.333972024392288	0.437	0.232	8.9792163334655e-42	4
EIF6	1.60352736885408e-45	0.404479728717204	0.55	0.351	2.51465161983696e-41	4
ABHD21	2.6105565422241e-45	0.48771795077566	0.692	0.528	4.09387476951584e-41	4
FHL21	3.37697675824534e-45	0.424474387919319	0.69	0.505	5.29577495228034e-41	4
ACOX1	5.58993849329441e-45	0.351454066697373	0.419	0.223	8.7661415451843e-41	4
TWSG1	2.02085367464167e-44	0.292729350017871	0.321	0.147	3.16910273257307e-40	4
ZC3H7B	5.0038528988049e-44	0.275336429484422	0.301	0.133	7.84704211590584e-40	4
PSCA1	1.88700469551342e-43	0.37468767870398	0.426	0.225	2.95920076350414e-39	4
CDKN1B	2.08235148864585e-43	0.330318699318184	0.399	0.208	3.26554360449443e-39	4
ETFB1	3.48181316650349e-43	0.399032674307365	0.469	0.272	5.46017940771077e-39	4
SLC5A1	5.55597411335827e-43	0.317204783494038	0.401	0.206	8.71287860456844e-39	4
CMBL	1.86360929074539e-42	0.250678407382566	0.268	0.111	2.92251208974692e-38	4
MLF2	4.29979484591049e-42	0.314283025162654	0.348	0.173	6.74293827735683e-38	4
PCNX2	6.71918887605396e-42	0.255929305523685	0.278	0.121	1.05370319954278e-37	4
BLVRB	9.91407079539783e-42	0.368335995995955	0.467	0.271	1.55472458213429e-37	4
AAMP	2.90398264648065e-41	0.388963014535021	0.555	0.358	4.55402558621095e-37	4
FAM174C	3.27851684042523e-41	0.304930441927706	0.327	0.159	5.14137010915484e-37	4
MT-ND61	5.22761744673922e-41	0.351568302800298	0.856	0.627	8.19794967997644e-37	4
NCK2	6.55436765144026e-41	0.307481535983942	0.355	0.179	1.02785593509886e-36	4
SRC	2.48778070164497e-40	0.372766197128247	0.576	0.386	3.90133769631964e-36	4
GIT1	2.84251981016903e-40	0.285119354452046	0.329	0.159	4.45763956630707e-36	4
BCAR1	3.06288056633134e-40	0.379369884616851	0.6	0.404	4.80320930412081e-36	4
SLC40A1	3.60793475930653e-40	0.400882342032007	0.434	0.251	5.65796328954449e-36	4
CRACR2B1	4.83968137665767e-40	0.417506301659025	0.57	0.377	7.58958833487455e-36	4
LMNB2	5.10667111076333e-40	0.406562470347182	0.413	0.229	8.00828163589906e-36	4
RAB13	5.21823917333168e-40	0.524860206829497	0.454	0.278	8.18324267161873e-36	4
FCGRT	5.79161838703231e-40	0.403371628501614	0.538	0.354	9.08241595454407e-36	4
SLPI	5.83279740526273e-40	0.501592282617634	0.541	0.359	9.14699289093301e-36	4
LIMA1	5.98004887716381e-40	0.388181436651267	0.54	0.351	9.37791264916829e-36	4
KIAA1671	6.79666631654918e-40	0.256783250649125	0.304	0.141	1.06585321176124e-35	4
SYT81	9.78892088324989e-40	0.398977305445901	0.504	0.304	1.53509857291125e-35	4
NQO11	3.28541801354428e-39	0.423406588652373	0.611	0.428	5.15219252884014e-35	4
MISP	3.58855815471468e-39	0.375286443323067	0.481	0.295	5.62757689822357e-35	4
BICD1	4.29721504975526e-39	0.291169841185655	0.307	0.146	6.7388926410262e-35	4
PPIB	4.37395399161993e-39	0.367745129290066	0.491	0.301	6.85923464965837e-35	4
JUND1	4.95114227232753e-39	0.416304511848253	0.62	0.42	7.76438131146404e-35	4
TMEM238	6.58629372015175e-39	0.361445521653056	0.544	0.357	1.0328625811942e-34	4
CRELD2	6.80220982297804e-39	0.323227514719519	0.347	0.176	1.06672254443942e-34	4
ECH11	8.11136558368778e-39	0.433431434903269	0.57	0.405	1.27202435083392e-34	4
COPZ1	8.82103915051656e-39	0.258623029112593	0.309	0.148	1.38331535958401e-34	4
GPRC5B	1.20444794052779e-38	0.309996656224436	0.34	0.17	1.88881526033568e-34	4
OAZ1	1.27088708214323e-38	0.419930625385043	0.809	0.664	1.99300512221701e-34	4
PRR15L	1.78681475910691e-38	0.365233090724949	0.514	0.324	2.80208290523145e-34	4
COLGALT1	2.90064963053925e-38	0.308604653196118	0.386	0.208	4.54879875061165e-34	4
VIL11	2.55783692309774e-37	0.300254998459072	0.315	0.153	4.01119986280187e-33	4
AURKAIP1	3.20846854490711e-37	0.356203167810683	0.386	0.218	5.03152037212333e-33	4
BHLHE41	3.56011018210564e-37	0.325220937088118	0.361	0.194	5.58296478757806e-33	4
MRTFA	4.74853800416998e-37	0.28294697314139	0.314	0.156	7.44665729813936e-33	4
CKAP4	6.0222160560389e-37	0.319515399917819	0.367	0.198	9.4440392190802e-33	4
LAMTOR4	7.7647364732607e-37	0.355720991426795	0.52	0.337	1.21766597373674e-32	4
ATP7B	1.22594314232218e-36	0.281928396299218	0.319	0.158	1.92252403578964e-32	4
H1F0	1.34218933180735e-36	0.587827320438642	0.638	0.482	2.10482131014029e-32	4
CD68	3.03332387915946e-36	0.26164024858543	0.363	0.191	4.75685850729787e-32	4
KRTCAP3	4.2275339627044e-36	0.29878289654251	0.411	0.233	6.62961876031305e-32	4
ETV4	8.44657076930655e-36	0.255747968187655	0.295	0.142	1.32459122804265e-31	4
PYGB1	1.09728228132124e-35	0.327162644492175	0.677	0.474	1.72075807356796e-31	4
CTNNBIP1	1.20724421711668e-35	0.292489179648385	0.357	0.192	1.89320038128238e-31	4
SMIM7	2.17115071038482e-35	0.269809839341216	0.358	0.189	3.40479854402548e-31	4
SRSF9	3.17730544995328e-35	0.257854889042504	0.295	0.144	4.98265040661673e-31	4
BCL2L11	5.9190734110065e-35	0.409499255159541	0.548	0.377	9.28229092314039e-31	4
PHRF1	1.06242958795717e-34	0.305932753418908	0.395	0.225	1.66610207983443e-30	4
CAT	1.38813497388328e-34	0.2833539678119	0.345	0.184	2.17687326604377e-30	4
KCNE31	1.64478698448549e-34	0.336978585579267	0.529	0.337	2.57935494907015e-30	4
ARL6IP4	2.98777141260154e-34	0.296932011124661	0.419	0.243	4.68542312924173e-30	4
SDCBP21	3.12704531958472e-34	0.363089286392231	0.481	0.299	4.90383247017276e-30	4
ATN1	3.38252851192895e-34	0.349827696834375	0.45	0.278	5.30448121240698e-30	4
TPM1	7.75831902543735e-34	0.32002740729016	0.859	0.728	1.21665958956908e-29	4
PRXL2A	1.97804120145443e-33	0.255664466991316	0.32	0.164	3.10196421212084e-29	4
KIAA1211	2.60651766420959e-33	0.255673526452949	0.283	0.139	4.08754100101347e-29	4
PPP6R2	3.06916537360555e-33	0.258374542066119	0.34	0.179	4.81306513888823e-29	4
CFL11	3.41600935267211e-33	0.41152916162714	0.72	0.58	5.3569858668604e-29	4
TNKS1BP11	3.68017719633448e-33	0.33480218418787	0.499	0.322	5.77125387929174e-29	4
TMEM125	3.74099097532952e-33	0.269058946597247	0.316	0.163	5.86662204751175e-29	4
STUB1	4.05988000365869e-33	0.309050059895366	0.384	0.223	6.36670382173755e-29	4
KIAA2013	5.02458818406168e-33	0.298479191224782	0.379	0.217	7.87955919024553e-29	4
NDUFB7	5.29989438039328e-33	0.304487957529734	0.424	0.253	8.31129436733275e-29	4
MGST3	6.34333901039021e-33	0.35322898469424	0.461	0.295	9.94762423609393e-29	4
AZGP1	7.75202886958097e-33	0.282615470732414	0.352	0.188	1.21567316732769e-28	4
NCOR2	1.17384108659871e-32	0.32964689178078	0.562	0.391	1.8408175920041e-28	4
PPP1R9B	2.23489239352941e-32	0.301352230106211	0.397	0.231	3.50475825153283e-28	4
BCL9L1	3.15548792329423e-32	0.322042504342249	0.526	0.343	4.94843616131001e-28	4
SPINT11	3.27797048824199e-32	0.356449219935494	0.55	0.383	5.14051331966109e-28	4
GDE1	3.99992912103065e-32	0.263502263700814	0.335	0.179	6.27268884760027e-28	4
ONECUT2	8.87831045683039e-32	0.371794678647694	0.504	0.338	1.39229664584014e-27	4
MMP24OS	1.45225173271461e-31	0.287843506753228	0.365	0.207	2.27742116724305e-27	4
ZBTB7A1	1.4803818613618e-31	0.313495852590734	0.558	0.381	2.32153483498757e-27	4
SDC4	1.48867549706002e-31	0.383337461862773	0.765	0.618	2.33454091448952e-27	4
BET1L	1.97152126327642e-31	0.316386077944531	0.423	0.262	3.09173964507007e-27	4
FXYD31	5.72504535377333e-31	0.330025241734928	0.964	0.875	8.97801612378733e-27	4
FKBP8	6.62422538530066e-31	0.250313563240939	0.329	0.175	1.03881102492285e-26	4
NDUFV1	9.34431833999632e-31	0.310127584572213	0.514	0.341	1.46537600207822e-26	4
LAD1	1.01188280715096e-30	0.362825209127899	0.552	0.399	1.58683461817413e-26	4
MIEN1	1.18896409952868e-30	0.278415518426664	0.33	0.18	1.86453350088088e-26	4
PPP4C	1.67101153547761e-30	0.293340890944618	0.464	0.297	2.62048028993599e-26	4
PPFIBP2	2.87250837369775e-30	0.258287632607033	0.3	0.157	4.50466763163281e-26	4
TSPAN13	3.43762945785207e-30	0.281905333248082	0.389	0.23	5.39089051580361e-26	4
ARL4C	1.0163246716737e-29	0.285903183613913	0.259	0.128	1.59380035011869e-25	4
MUC171	1.10775735572426e-29	0.251133350253097	0.411	0.24	1.73718508524678e-25	4
PFN11	2.00802080804676e-29	0.395983540885955	0.604	0.457	3.14897823117893e-25	4
OAF	2.67060776464781e-29	0.316087790103824	0.508	0.347	4.1880470965207e-25	4
PIGR	4.57692723802581e-29	0.604746060611461	0.837	0.691	7.17753729467207e-25	4
SH3RF1	5.27660071381886e-29	0.352744726861368	0.538	0.381	8.27476523941073e-25	4
HMGCS2	7.11866613116047e-29	0.250670086780205	0.314	0.167	1.11634922268858e-24	4
SEPTIN9	1.01289085570955e-28	0.286740485654119	0.452	0.291	1.58841543992372e-24	4
CAPZA2	1.80932699123046e-28	0.297054576607618	0.423	0.264	2.83738658764761e-24	4
SEM1	2.28616496489354e-28	0.256964987825291	0.356	0.208	3.58516389794605e-24	4
IER21	2.51057706263082e-28	0.295096138485816	0.643	0.47	3.93708694961765e-24	4
R3HDM4	5.05599099017095e-28	0.250695509892364	0.366	0.214	7.92880507078609e-24	4
CELSR11	1.08577001540903e-27	0.254491480578102	0.311	0.169	1.70270453816443e-23	4
TUBA4A	1.1453312219752e-27	0.270059538642438	0.318	0.176	1.79610842230151e-23	4
LSR1	1.34605655925007e-27	0.31557279811237	0.89	0.784	2.11088589621596e-23	4
BTG2	4.49331300154892e-27	0.265370394077637	0.408	0.25	7.04641344902902e-23	4
CHPF	1.8979065386331e-26	0.327181367662042	0.412	0.264	2.97629703388443e-22	4
H1FX	2.48354246588362e-26	0.353451133887619	0.448	0.3	3.8946912949987e-22	4
ACTN4	3.841091476595e-26	0.302302714131624	0.821	0.722	6.02359965359628e-22	4
YWHAG	4.62388814560024e-26	0.254380203052048	0.387	0.238	7.25118138993029e-22	4
HIPK2	4.9805905115875e-26	0.25622819726275	0.354	0.208	7.81056204027151e-22	4
PA2G4	7.17764791869392e-26	0.296038967286298	0.411	0.264	1.12559874660958e-21	4
HOXB3	1.05370352599237e-25	0.252671627837178	0.304	0.169	1.65241786946123e-21	4
TMEM54	1.13176113431365e-25	0.340136674939804	0.481	0.336	1.77482781083067e-21	4
USH1C	1.26527859214767e-25	0.27504653288162	0.439	0.288	1.98420988820598e-21	4
ETNK1	1.57304870246935e-25	0.278288955584674	0.463	0.31	2.46685497521243e-21	4
PRKAR1A	1.78114618041142e-25	0.262786492116354	0.431	0.278	2.79319344012118e-21	4
SDF4	1.78887235256046e-25	0.328518579474503	0.54	0.394	2.80530962328531e-21	4
ZNF444	1.93343239912147e-25	0.254091566114653	0.331	0.192	3.03200868830229e-21	4
LGALS1	3.17918069862848e-25	0.264797947327078	0.343	0.201	4.98559117158918e-21	4
SLC9A3R2	3.31974585508304e-25	0.284497329015741	0.359	0.22	5.20602544994122e-21	4
RBM47	8.4302064516326e-25	0.306361396018828	0.499	0.355	1.32202497574502e-20	4
BLOC1S1	1.20836915708839e-24	0.255101263275912	0.366	0.223	1.89496451214602e-20	4
AKT1	5.62039900147986e-24	0.277700125526755	0.454	0.309	8.81390971412071e-20	4
EHD1	2.73484161430754e-23	0.254374617339749	0.386	0.246	4.28877861955709e-19	4
GSTP11	3.00231618815607e-23	0.333317906544563	0.815	0.701	4.70823224626636e-19	4
MGLL1	5.351783829608e-23	0.261657008261587	0.524	0.37	8.39266740159127e-19	4
MYRF	5.97793856034419e-23	0.295603562417106	0.544	0.408	9.37460325033176e-19	4
MYH9	8.76786895785382e-23	0.270945351141015	0.387	0.251	1.37497720997064e-18	4
ANXA51	1.10835947498961e-22	0.307946003607159	0.617	0.493	1.73812932867871e-18	4
MYH141	2.33507857531405e-22	0.282539969862911	0.854	0.756	3.6618702218075e-18	4
MTMR111	4.36264409455931e-22	0.266622336689468	0.499	0.345	6.84149846908791e-18	4
CHP1	6.8939522964069e-22	0.293685360037858	0.444	0.308	1.08110959912253e-17	4
CDH3	6.91813978974905e-22	0.250215383889919	0.416	0.271	1.08490268182845e-17	4
TMSB4X	1.56844440485492e-21	0.272825523055876	0.992	0.954	2.45963451569349e-17	4
TRIR	1.30318550293205e-20	0.268830834486583	0.444	0.315	2.04365550569804e-16	4
ADGRG11	1.47128167987167e-20	0.303282054387803	0.611	0.485	2.30726393037475e-16	4
PKP3	1.47395873033839e-20	0.265126568901037	0.501	0.366	2.31146208091667e-16	4
ABCC31	2.02837859666005e-20	0.356787124685439	0.624	0.522	3.18090331528229e-16	4
SYT13	2.13748034320685e-20	0.272266894800609	0.358	0.231	3.35199667421699e-16	4
MIDN1	1.13508365807644e-19	0.255650728100895	0.556	0.42	1.78003819259547e-15	4
JUP1	1.23918808302822e-19	0.27957322695843	0.654	0.538	1.94329475180486e-15	4
EIF3A	2.16563319541924e-19	0.253648071763816	0.544	0.411	3.39614597705646e-15	4
KIAA1522	5.388291496589e-19	0.25488985337612	0.666	0.549	8.44991872495087e-15	4
LLGL21	7.54897314050429e-19	0.27396671936138	0.601	0.47	1.18382996789388e-14	4
RNF103	9.25978678446786e-19	0.288108400600235	0.439	0.315	1.45211976354025e-14	4
PLEKHA61	1.90961575198973e-18	0.255766901495966	0.523	0.395	2.9946594222703e-14	4
LAMP1	1.95209327318875e-18	0.300921462696575	0.607	0.502	3.0612726710146e-14	4
LYZ1	3.52828154889581e-18	0.575737561939664	0.955	0.919	5.53305112497841e-14	4
CDK5RAP31	1.01606274937254e-17	0.254764987344718	0.52	0.382	1.59338960356601e-13	4
UBA52	3.27891748782367e-17	0.257273017458814	0.458	0.336	5.14199840440507e-13	4
BST2	3.6301620915918e-17	0.256609654780177	0.503	0.388	5.69282019203425e-13	4
RHOC	5.00444071350487e-17	0.300439658625815	0.634	0.536	7.84796392691833e-13	4
ADAM15	3.75620304475405e-16	0.276901339118597	0.526	0.425	5.89047761478329e-12	4
CMPK1	2.25631021189783e-13	0.263618397582193	0.57	0.483	3.53834567429818e-09	4
S100A16	3.26272195808445e-13	0.276626613279807	0.536	0.436	5.11660057466804e-09	4
ARGLU11	1.68835725267681e-12	0.301153929758277	0.572	0.486	2.64768184364777e-08	4
ALDH1A11	0	1.39711613341569	0.667	0.161	0	5
LEFTY1	0	1.27394591164599	0.437	0.034	0	5
ADH1C	0	1.0406438350803	0.458	0.051	0	5
PIK3C2G	0	0.915758321334848	0.489	0.053	0	5
SLC28A2	0	0.703219993516609	0.255	0.005	0	5
IGHM	1.11930792535867e-298	0.606159279719737	0.461	0.07	1.75529868854746e-294	5
SPINK1	5.05382402837308e-264	1.52430227157429	0.793	0.358	7.92540684129466e-260	5
WDR72	8.06533210858272e-254	0.854703582897407	0.553	0.134	1.26480538126794e-249	5
GABRP	8.8018963530018e-241	1.18545098403292	0.863	0.426	1.38031338607774e-236	5
CCL15	5.83594761288915e-237	0.456461890581694	0.302	0.035	9.15193304653276e-233	5
LGALS42	4.88015682518484e-218	1.17954747142945	0.94	0.707	7.65306193325486e-214	5
CD741	6.62513895534037e-183	1.09695751677255	0.953	0.736	1.03895429097648e-178	5
IHH	1.66184516445687e-176	0.518598310322834	0.374	0.078	2.60610558690126e-172	5
GPX21	1.25607299747564e-171	0.963065940040942	0.754	0.374	1.96977367464129e-167	5
AC008397.1	8.36285865846679e-162	0.38814042016218	0.318	0.059	1.31146349482076e-157	5
TM4SF4	4.61383666263249e-161	1.00602427127729	0.591	0.211	7.23541865434027e-157	5
KCNE32	1.14855618647486e-159	0.932929473091592	0.693	0.322	1.80116581162987e-155	5
FXYD32	9.66266543046165e-154	0.789782691510445	0.978	0.874	1.515299192805e-149	5
HEPH1	2.53465614790955e-152	0.445945418577182	0.319	0.064	3.97484777115175e-148	5
PIGR1	1.54653202873567e-143	1.65974776245671	0.894	0.686	2.42527152746328e-139	5
FAM83E1	4.95051377536067e-143	0.885058344001703	0.692	0.329	7.7633957025206e-139	5
CDC42EP5	2.30503478478127e-141	0.772030938534447	0.609	0.261	3.61475554949398e-137	5
MT1E	1.46916923989962e-140	0.439067195225934	0.327	0.073	2.30395120201058e-136	5
SELENBP1	1.47626825561849e-140	0.621588127074586	0.523	0.182	2.31508387846092e-136	5
BPIFB1	5.86050033968317e-137	0.813176247637092	0.336	0.08	9.19043663269115e-133	5
IGKC	1.08348513382396e-132	0.569018742259125	0.606	0.243	1.69912138686274e-128	5
CMBL1	3.85135732868724e-126	0.449250658348739	0.374	0.102	6.03969856284733e-122	5
AOC1	7.11625541931758e-126	0.673588384005462	0.488	0.172	1.11597117485738e-121	5
AGR3	7.64199043157598e-124	0.422618034171715	0.351	0.091	1.19841693947975e-119	5
SLC3A11	1.15925119218167e-123	0.405131609146886	0.413	0.118	1.8179377195793e-119	5
CA21	3.63050866358675e-121	0.863515994562078	0.574	0.247	5.69336368623674e-117	5
LYPD6B	1.4914048899942e-119	0.375365755097792	0.306	0.072	2.33882114848891e-115	5
IGHG1	4.08811248733538e-119	0.456457322364918	0.448	0.145	6.41097800263934e-115	5
AQP11	5.71831329993263e-119	0.698488521117458	0.518	0.193	8.96745891695435e-115	5
PHGR1	1.00245072466436e-118	0.802718530626194	0.353	0.099	1.57204322641865e-114	5
VIL12	2.06753969216957e-118	0.512386519346858	0.438	0.142	3.24231574526031e-114	5
VILL	1.0452304605298e-117	0.678953557578522	0.672	0.335	1.63913040820284e-113	5
SLC9A1	2.18675910503509e-115	0.48195776296384	0.48	0.172	3.42927562851602e-111	5
LMO4	2.58647790237747e-113	0.846843137117427	0.741	0.478	4.05611464650835e-109	5
SLC9A3R11	1.824619981032e-108	0.587490814762565	0.624	0.291	2.86136905425438e-104	5
SOX9	1.07012927929666e-104	0.54663752666982	0.45	0.169	1.67817673579303e-100	5
AKAP12	1.27632009312976e-102	0.625618134581941	0.665	0.345	2.00152517004608e-98	5
ALDOB	1.85171453363455e-102	0.400394892321874	0.326	0.087	2.9038587316457e-98	5
IL2RG	4.76577948277918e-102	0.601928735311597	0.48	0.189	7.47369538489431e-98	5
ANXA4	1.16713022467094e-101	0.694762879379184	0.956	0.888	1.83029361832896e-97	5
AKR1B10	6.29173955753252e-101	0.385793744343785	0.303	0.081	9.86670597412249e-97	5
MUC12	9.07923062828305e-100	0.72491272833251	0.968	0.897	1.42380494712735e-95	5
VCAM1	2.01439857717657e-98	0.402393375424875	0.259	0.061	3.15897984872829e-94	5
HID1	7.13836332061811e-98	0.465426038789184	0.458	0.175	1.11943813593933e-93	5
AGR21	4.10570896880936e-96	0.932649804171998	0.828	0.64	6.43857280488684e-92	5
ZYX	4.47292638043889e-95	0.561741438641326	0.629	0.314	7.01444314980427e-91	5
MT2A	4.96234222089621e-94	0.568972720320522	0.423	0.156	7.78194507080943e-90	5
ALDH21	8.62903008040203e-94	0.513936681665357	0.567	0.263	1.35320449720865e-89	5
HSPB1	9.267800787105e-93	0.748391221153392	0.882	0.699	1.45337651943381e-88	5
CYP2S1	1.15257390900876e-89	0.558004890257788	0.527	0.243	1.80746640410753e-85	5
CLDN101	1.43036132845366e-89	0.477674793085863	0.474	0.19	2.24309263528102e-85	5
BLVRB1	5.80057668123314e-89	0.528245972894699	0.554	0.263	9.09646435150981e-85	5
TMEM2381	1.07898686718737e-88	0.636767336050737	0.625	0.349	1.69206720512323e-84	5
CDH17	1.53963828683403e-88	0.367456678052467	0.301	0.087	2.41446076141312e-84	5
MYO1A2	2.34276829752059e-88	0.382114618202775	0.363	0.121	3.67392924417179e-84	5
MUC172	3.61019390431838e-87	0.651404732483741	0.525	0.23	5.66150608075209e-83	5
TSPO2	7.64809259947341e-87	0.577769427032452	0.786	0.493	1.19937388144942e-82	5
HPGD	9.13009310528798e-85	0.546384097028581	0.45	0.186	1.43178120077126e-80	5
LIMA11	8.07115287392553e-84	0.567896456020908	0.62	0.344	1.265718193689e-79	5
MGAM2	1.04928519946616e-83	0.412979878255841	0.366	0.128	1.64548904980283e-79	5
C19orf331	1.75013593199637e-82	0.648026263921895	0.689	0.429	2.74456316855671e-78	5
VSIG11	4.17477383863284e-82	0.316746247436012	0.333	0.105	6.54688033374401e-78	5
SOCS3	6.00169521161328e-82	0.582496851942799	0.436	0.181	9.41185843085195e-78	5
SYNGR21	2.25742029873306e-81	0.579923538195324	0.843	0.652	3.54008651247319e-77	5
MMP28	9.60253515594611e-81	0.476118427828916	0.423	0.169	1.50586956315547e-76	5
HYAL1	1.2002765576112e-80	0.374912442392038	0.344	0.119	1.88227369764588e-76	5
ATP5F1D	4.72932478334932e-80	0.444591651586722	0.436	0.183	7.41652712524841e-76	5
CRIP11	1.51904536153403e-79	0.595872810159689	0.552	0.271	2.38216693595766e-75	5
SHROOM3	4.2969538861178e-79	0.517755006110977	0.609	0.329	6.73848308420994e-75	5
UCP2	4.7764834755294e-78	0.311603602659195	0.284	0.086	7.49048138632521e-74	5
MIA1	1.66241208538014e-77	0.585819849337877	0.607	0.318	2.60699463229313e-73	5
TMEM205	6.58851330373211e-76	0.2742900849991	0.267	0.078	1.03321065629127e-71	5
KRT71	4.23902806847489e-75	0.571565665305007	0.856	0.613	6.64764381698232e-71	5
HMGCS21	6.38958920712171e-75	0.43373837180645	0.399	0.159	1.00201537946083e-70	5
PROM2	3.91926735713326e-73	0.463943416663772	0.529	0.262	6.14619506945637e-69	5
AMN1	1.26479286810736e-72	0.507598855399479	0.498	0.24	1.98344817576597e-68	5
ANXA11	5.95427014247121e-72	0.525320901959565	0.834	0.62	9.33748643742335e-68	5
ATP2C21	1.38969918162133e-71	0.486395452443559	0.514	0.248	2.17932625661858e-67	5
FOXA3	2.38298587434417e-71	0.40243455676012	0.391	0.16	3.73699844814653e-67	5
JUND2	1.1772573818692e-70	0.530413016821653	0.691	0.413	1.84617502624727e-66	5
TRNP12	1.24763767125113e-70	0.53607944502363	0.72	0.456	1.95654539605603e-66	5
SYT131	2.80794572092429e-70	0.455610202336651	0.47	0.22	4.40342047955348e-66	5
PLA2G10	1.00014635939079e-69	0.29220810737727	0.264	0.082	1.56842952079664e-65	5
EFHD21	1.15703106681265e-69	0.521090480992758	0.841	0.654	1.8144561189756e-65	5
CA121	1.25683054736976e-68	0.36004642992586	0.372	0.147	1.97096166438526e-64	5
ASPHD1	1.50615995639302e-67	0.333492515012057	0.338	0.127	2.36196004361553e-63	5
CDC42EP4	5.42198931459762e-67	0.316628980207592	0.324	0.119	8.50276364315199e-63	5
GSTK1	3.09699082731023e-66	0.485490520217734	0.656	0.407	4.85670101538791e-62	5
SIPA1L3	7.9118754833526e-66	0.387275521962554	0.446	0.206	1.24074031329935e-61	5
BCL3	4.70095279469269e-63	0.578416981063148	0.544	0.304	7.37203417263708e-59	5
CES21	1.09234456695213e-62	0.375507403515651	0.354	0.144	1.71301474989432e-58	5
AHCYL22	1.79344216443526e-62	0.398246040243682	0.511	0.253	2.81247600226737e-58	5
MISP1	3.07759590536173e-62	0.426398355709956	0.548	0.289	4.82628589878827e-58	5
ANXA22	8.15336584913706e-62	0.517822252928597	0.934	0.842	1.27861083246167e-57	5
SMIM22	1.30445754587338e-61	0.27186849729131	0.267	0.09	2.04565032343863e-57	5
MARCKSL12	2.90191107006096e-61	0.554179845412268	0.788	0.597	4.5507769400696e-57	5
SLC5A11	9.95678136257915e-60	0.443654071942181	0.428	0.204	1.56142245327966e-55	5
EPN11	1.66592077203623e-59	0.420304924359713	0.62	0.367	2.61249695470721e-55	5
IFI272	3.37437147592913e-59	0.49140549687318	0.714	0.473	5.29168934855207e-55	5
TMPRSS41	9.21927681656429e-59	0.467073485644439	0.725	0.494	1.44576699037361e-54	5
ATOX1	1.56055488800653e-58	0.277392301499562	0.272	0.097	2.44726217537183e-54	5
ACTB2	3.01456746264918e-58	0.463516956451104	0.899	0.743	4.72744469492645e-54	5
PBLD	3.16550309778673e-58	0.298490908217899	0.296	0.11	4.96414195794914e-54	5
INS1	1.79352756905958e-57	0.305679895027586	0.475	0.234	2.81260993379923e-53	5
FER1L61	2.26050622505795e-57	0.374146613784185	0.318	0.123	3.54492586213588e-53	5
ADAP11	2.36399476761474e-57	0.403570989288718	0.47	0.238	3.70721659457343e-53	5
GNA11	3.90140568140069e-57	0.38275101663364	0.437	0.214	6.11818438957256e-53	5
CHPT1	9.70086751296432e-57	0.348204988840503	0.381	0.17	1.52129004338306e-52	5
CORO2A	2.65611431599711e-56	0.312373116423456	0.368	0.162	4.16531847034666e-52	5
DEGS21	3.98835095817592e-56	0.34046789788016	0.318	0.128	6.25453197261147e-52	5
CDHR51	8.81482628486725e-56	0.321014439965473	0.281	0.105	1.38234105799288e-51	5
LGALS3BP1	9.95736389962746e-55	0.484725324499942	0.812	0.667	1.56151380673958e-50	5
EHD2	1.30172456122757e-54	0.367450823185789	0.429	0.211	2.04136445691707e-50	5
MTUS1	1.58761207869833e-54	0.32706403296556	0.375	0.168	2.48969326181473e-50	5
CHMP2A	1.83646091421451e-54	0.348812363169996	0.451	0.226	2.8799380056712e-50	5
H2AFJ	2.28955678762539e-54	0.343089	0.38	0.174	3.59048295435414e-50	5
CFL12	4.2349229514116e-54	0.479624574072031	0.778	0.575	6.64120617240368e-50	5
PRR15L1	8.88685069159672e-54	0.387960222259467	0.562	0.32	1.3936359254562e-49	5
UPF1	1.78424127762231e-53	0.314637777659331	0.385	0.176	2.7980471715673e-49	5
CREB3L11	2.31299902146317e-53	0.417153605783373	0.555	0.32	3.62724506545854e-49	5
TMEM63A	2.68961311361113e-53	0.506554996106415	0.654	0.441	4.21785128476498e-49	5
TIMM13	6.98196640887912e-53	0.350000023783456	0.412	0.2	1.09491197224042e-48	5
NDUFC2	8.38215582475465e-53	0.390013540150557	0.438	0.225	1.31448967643802e-48	5
CDR2L1	1.1016489813378e-52	0.327326722371707	0.419	0.2	1.72760593253393e-48	5
GPR35	2.06960483743954e-52	0.429064486557383	0.456	0.241	3.24555430607269e-48	5
LSR2	2.03800616011465e-51	0.44038112522649	0.898	0.784	3.1960012602918e-47	5
LSM7	1.98768914912443e-49	0.28264362451471	0.339	0.151	3.11709412365693e-45	5
ZFP36L21	2.51561964742506e-49	0.467644261980544	0.695	0.486	3.94499473109198e-45	5
ANXA101	4.3630103384254e-49	0.510612769129049	0.664	0.455	6.84207281271871e-45	5
DAZAP2	1.251689225771e-48	0.330253670217002	0.432	0.222	1.96289904385408e-44	5
CD821	2.17074113966132e-48	0.388109417879747	0.582	0.354	3.40415625521688e-44	5
EGR11	2.93017628242829e-48	0.578949804402991	0.568	0.343	4.59510244610404e-44	5
SLC44A2	3.72213263507942e-48	0.361088118092807	0.487	0.269	5.83704839833155e-44	5
HSD11B2	4.03457671634013e-48	0.251419042291626	0.261	0.1	6.32702320656459e-44	5
MGST31	5.27357704732051e-48	0.407051601754598	0.506	0.291	8.27002352560803e-44	5
ASL	2.39441229533241e-47	0.327808423400664	0.454	0.24	3.75491736154029e-43	5
KLF5	2.97151254520513e-47	0.425114408826218	0.726	0.522	4.65992597339069e-43	5
SFN	3.58593717619492e-47	0.487392442485023	0.541	0.328	5.62346667970887e-43	5
TMEM30B	5.16258230501333e-47	0.333399632036455	0.374	0.182	8.09596157072191e-43	5
RABAC1	6.80737831713967e-47	0.370221069491457	0.503	0.289	1.06753306769384e-42	5
PSMC4	7.63841183031553e-47	0.272038363083594	0.352	0.161	1.19785574323008e-42	5
GCNT1	1.06966052132775e-46	0.325907958960652	0.288	0.121	1.67744162954618e-42	5
IER22	2.85177443246252e-46	0.440267064662657	0.691	0.466	4.47215266498772e-42	5
METTL7A	3.04300391597654e-46	0.25041042707259	0.286	0.116	4.77203874103442e-42	5
FOSL2	4.30520168894205e-46	0.364617553220634	0.53	0.31	6.75141728859892e-42	5
MAPK3	4.41046107933893e-46	0.317876342712829	0.448	0.238	6.91648506461931e-42	5
MGST2	8.47551440987257e-46	0.321185619560444	0.409	0.208	1.32913016975622e-41	5
IDH2	9.90435214097879e-46	0.29768210527286	0.326	0.148	1.55320050274829e-41	5
BHLHE401	1.04102674293763e-45	0.547915531504896	0.719	0.549	1.6325381382748e-41	5
FOXQ11	1.37854346515206e-45	0.341630865604517	0.508	0.283	2.16183186205146e-41	5
UQCR11	2.87998469278725e-45	0.313900824467155	0.368	0.181	4.51639199522896e-41	5
TMEM541	4.63021187784166e-45	0.398954477817439	0.543	0.33	7.26109826683128e-41	5
ETFB2	6.45704615554726e-45	0.33240787983577	0.492	0.27	1.01259397811292e-40	5
ZBTB7A2	8.3652250256158e-45	0.351100769411992	0.609	0.376	1.31183458851707e-40	5
NQO12	1.02196304969264e-44	0.435010524617252	0.624	0.427	1.602642454528e-40	5
CEACAM62	1.26678641962058e-44	0.456725727048139	0.948	0.877	1.98657446324899e-40	5
NR2F61	2.33923000961448e-44	0.330473739337292	0.512	0.291	3.66838050107743e-40	5
NANS	2.09132065797944e-43	0.259768364239711	0.315	0.142	3.27960905584335e-39	5
LLGL22	2.62781671020626e-43	0.358322412807936	0.719	0.459	4.12094216494545e-39	5
CBLC	4.61372812042955e-43	0.388502845690786	0.542	0.332	7.23524843845761e-39	5
GSTP12	4.65648856135291e-43	0.455098021821218	0.819	0.701	7.30230536191364e-39	5
ACTN41	5.16773114198106e-43	0.360802091296516	0.868	0.718	8.1040359768547e-39	5
ATP5IF1	1.26673279227548e-42	0.334947395878562	0.482	0.275	1.98649036484641e-38	5
SEPHS21	1.35224286730201e-42	0.311084388754113	0.398	0.203	2.12058726450301e-38	5
C19orf48	2.29046720074593e-42	0.294100462903422	0.324	0.15	3.59191066420976e-38	5
ELF31	4.53999345090434e-42	0.356876359690116	0.969	0.917	7.11961772970819e-38	5
CTNNA11	5.31217480158062e-42	0.366166912008827	0.619	0.402	8.33055252383873e-38	5
COX8A1	5.93763988245078e-42	0.35683913890331	0.429	0.234	9.31140686365931e-38	5
CAPN82	7.22325747523367e-42	0.844759202591441	0.635	0.471	1.13275123726614e-37	5
NAPA	7.38927823937437e-42	0.311569866532502	0.467	0.261	1.15878661349869e-37	5
NDUFB71	1.12894732424092e-41	0.336460791574251	0.454	0.251	1.77041519387461e-37	5
RAPGEFL11	6.75365642984499e-41	0.325998670156225	0.497	0.289	1.05910840132829e-36	5
CLDN71	7.96944628651092e-41	0.401537445025809	0.769	0.576	1.24976856665064e-36	5
ITPKC	2.34543925152707e-40	0.671408406884386	0.462	0.273	3.67811783424475e-36	5
TST1	6.35717043048983e-40	0.266809541094631	0.346	0.168	9.96931466909415e-36	5
KRT82	7.42693868339473e-40	0.379956344587404	0.957	0.898	1.16469252432996e-35	5
NOP53	1.50753632499733e-39	0.379586023180697	0.516	0.318	2.36411846486081e-35	5
ERN21	1.53808706167355e-39	0.452503056658552	0.578	0.377	2.41202813011647e-35	5
PTPRN21	2.57686439007593e-39	0.320102617784176	0.428	0.231	4.04103873651707e-35	5
ITM2B	4.51996981336939e-39	0.384941338179387	0.524	0.332	7.08821666132587e-35	5
ETNK11	1.0597815698972e-38	0.371168341384247	0.504	0.306	1.66194945791279e-34	5
SPINT22	2.62362714468626e-38	0.350832644595429	0.918	0.821	4.11437208829699e-34	5
SH3BGRL32	4.8460712904842e-38	0.347120629559708	0.615	0.403	7.59960899773732e-34	5
ELMSAN1	2.12943549340639e-37	0.288382078617525	0.386	0.207	3.3393807407599e-33	5
RHPN2	3.02431749913852e-37	0.343489204852915	0.51	0.313	4.74273470214903e-33	5
PLBD1	3.81518456337997e-37	0.306788447821301	0.46	0.269	5.98297243229248e-33	5
POLR2L	4.22185057131789e-37	0.362618280540052	0.552	0.358	6.62070606594071e-33	5
MALL1	1.05676175169557e-36	0.285611497814441	0.418	0.228	1.657213779009e-32	5
UBA521	1.50476182186624e-36	0.317609180497645	0.529	0.329	2.35976748905064e-32	5
LSM4	1.74594745934775e-36	0.329741112810551	0.383	0.21	2.73799480574914e-32	5
NDUFA3	3.9025773222455e-36	0.304188664735323	0.456	0.268	6.12002175674539e-32	5
BAX	4.13721043207215e-36	0.284998162965631	0.396	0.218	6.48797339957554e-32	5
TMEM147	4.68150045864887e-36	0.267811402528614	0.344	0.176	7.34152901925316e-32	5
FOS2	7.82663047825687e-36	0.320164502295241	0.815	0.596	1.22737219160024e-31	5
ZNF4441	1.10327832137252e-35	0.26429894960452	0.363	0.189	1.73016106357639e-31	5
SLC39A14	1.18684080075706e-35	0.254871160862081	0.312	0.154	1.86120374374722e-31	5
FBL	1.45303467649509e-35	0.265734697922458	0.364	0.192	2.2786489796796e-31	5
SYT82	1.72039680799395e-35	0.350255658992341	0.511	0.304	2.69792627429611e-31	5
VASP	1.87036974518081e-35	0.381539326778253	0.679	0.515	2.93311383439255e-31	5
FCGRT1	3.22274096837935e-35	0.358694816110429	0.541	0.354	5.0539023866125e-31	5
PKP31	1.46200013026655e-34	0.336797016961008	0.546	0.362	2.292708604284e-30	5
DNM2	4.70766113785162e-34	0.331880568845907	0.643	0.454	7.38255419637891e-30	5
NBL11	5.77790571550235e-34	0.364326751144459	0.642	0.473	9.06091174305078e-30	5
BLOC1S11	6.10156604816363e-34	0.299055534577931	0.394	0.221	9.56847587673021e-30	5
GMDS1	6.13662137890512e-34	0.317709709602225	0.469	0.281	9.62344964639901e-30	5
ALDH18A1	7.70313587265627e-34	0.256401169934295	0.317	0.161	1.20800576754996e-29	5
BST21	1.0675979392694e-33	0.366680283178119	0.568	0.382	1.67420708836227e-29	5
CST31	1.25335643248519e-33	0.389350588197907	0.751	0.604	1.96551355742327e-29	5
WFDC21	1.67993754181701e-33	0.634007303383567	0.619	0.446	2.63447805307744e-29	5
LGMN	3.00134410936388e-33	0.258219168178667	0.399	0.221	4.70670783230444e-29	5
EPAS1	4.14247077449193e-33	0.272690627685791	0.386	0.217	6.49622266855824e-29	5
VAMP8	5.68135088650127e-33	0.338286526384751	0.532	0.349	8.9094944602113e-29	5
CAPG	7.54936382535553e-33	0.310960948549982	0.535	0.35	1.18389123509225e-28	5
PPP6R11	1.00114087635512e-32	0.283958178852459	0.477	0.292	1.5699891223001e-28	5
LPCAT41	1.02024522724032e-32	0.342331289161297	0.59	0.402	1.59994856535828e-28	5
ATP5MC2	1.66111857223665e-32	0.294870711167801	0.45	0.27	2.60496614498152e-28	5
NME1	1.76391516967562e-32	0.261816586117249	0.278	0.135	2.76617176908531e-28	5
TJP31	1.76557998109255e-32	0.297202529940648	0.494	0.304	2.76878252634933e-28	5
LDLR	2.56139336998653e-32	0.397554858595412	0.578	0.398	4.01677708281287e-28	5
CALM3	3.13619680724935e-32	0.318337170285543	0.428	0.255	4.91818383312843e-28	5
MYDGF	3.38299597911786e-32	0.302005148949757	0.47	0.294	5.30521429445262e-28	5
USH1C1	3.64886693837292e-32	0.274214156182393	0.471	0.285	5.72215313275641e-28	5
KIAA15221	4.84603322200744e-32	0.355035224988252	0.713	0.545	7.59954929875207e-28	5
MYH142	5.78920464727116e-32	0.351352087067516	0.868	0.755	9.07863072785064e-28	5
SDCBP22	7.503701495051e-32	0.310533484894138	0.488	0.298	1.1767304684539e-27	5
NDUFA4	8.39011784447834e-32	0.276058455615564	0.427	0.251	1.31573828037109e-27	5
ZFP361	1.11837386761153e-31	0.485163277477211	0.689	0.522	1.75383389918841e-27	5
PLAAT41	2.54402605762438e-31	0.29047364262807	0.427	0.244	3.98954166356656e-27	5
SDC41	3.068662676086e-31	0.376836639071335	0.774	0.618	4.81227680863806e-27	5
ARF11	3.15492076303372e-31	0.313931795678667	0.538	0.364	4.94754674058947e-27	5
TFF12	4.13573542605448e-31	0.703781777023137	0.694	0.546	6.48566029513863e-27	5
INF21	5.19554509416476e-31	0.324889730100222	0.759	0.607	8.14765381666918e-27	5
MGLL2	8.57807257332269e-31	0.298210694660753	0.557	0.367	1.34521334094846e-26	5
NFE2L1	1.0234559391617e-30	0.274448184312649	0.419	0.246	1.60498360379338e-26	5
TMPRSS21	1.12390132891374e-30	0.275194589287453	0.448	0.272	1.76250206400252e-26	5
PDZD31	1.82300728524862e-30	0.264975877645255	0.264	0.127	2.85884002472688e-26	5
SYTL1	4.45514128045779e-30	0.28793011341361	0.365	0.205	6.9865525560139e-26	5
DHRS3	5.86103681490959e-30	0.3550245208867	0.569	0.4	9.19127793314121e-26	5
B3GNT3	5.93683803128287e-30	0.298854674380697	0.469	0.297	9.31014940065779e-26	5
TNFRSF1A	2.85976066252872e-29	0.290373302286632	0.505	0.329	4.48467667097754e-25	5
S100A62	7.27211834666006e-29	0.31504460155586	0.993	0.98	1.14041359912323e-24	5
CAPN51	1.36188231269087e-28	0.28499278611663	0.523	0.35	2.13570384276183e-24	5
APRT	1.69365208015166e-28	0.299953851016982	0.462	0.299	2.65598519209384e-24	5
ACTG12	1.73714253287413e-28	0.3302494733956	0.747	0.591	2.72418692005321e-24	5
POLD4	2.01788771539763e-28	0.304394056499686	0.498	0.329	3.16445151528657e-24	5
LIMK2	3.04254073165993e-28	0.265549221749402	0.357	0.204	4.7713123753891e-24	5
DDIT41	5.16614534482539e-28	0.478621351247597	0.699	0.53	8.10154912975518e-24	5
ERBB21	9.38376569951492e-28	0.330217278867984	0.54	0.377	1.47156213699793e-23	5
PRDX21	3.74672165838547e-27	0.293201516812403	0.448	0.287	5.8756089046801e-23	5
KLF41	5.8834366643971e-27	0.302305917214984	0.457	0.296	9.22640537710753e-23	5
AAMP1	6.18975338113426e-27	0.283653342951986	0.531	0.361	9.70677125229475e-23	5
MIDN2	1.35756895636765e-26	0.321099925934397	0.587	0.418	2.12893963737575e-22	5
GPRC5A1	5.20053063750634e-26	0.348459883301061	0.819	0.707	8.15547214573744e-22	5
EGLN31	7.07698582219504e-26	0.377732067136827	0.51	0.333	1.10981291663663e-21	5
ATP1A1	7.58262632490904e-26	0.250123121687171	0.532	0.36	1.18910746027224e-21	5
SERPINB11	8.02102402139228e-26	0.259826918454346	0.563	0.393	1.25785698703474e-21	5
ADGRE5	8.96210866658608e-26	0.267549844392266	0.386	0.233	1.40543788109403e-21	5
NHP21	9.60508654041704e-26	0.25088526026871	0.297	0.163	1.5062696712682e-21	5
LGALS32	2.31766945087874e-25	0.296799666576981	0.838	0.735	3.63456923286804e-21	5
UQCRC1	2.60546449654827e-25	0.290485554204245	0.44	0.293	4.085889423487e-21	5
SPINT12	3.92815112356207e-25	0.305980225607578	0.551	0.383	6.16012659197004e-21	5
ANXA52	5.62413658658145e-25	0.270607226121418	0.661	0.489	8.81977099507702e-21	5
CYSTM12	5.78794654423844e-25	0.264425929909813	0.591	0.409	9.07665777067473e-21	5
JUNB	7.49248959117567e-25	0.451889239373467	0.657	0.534	1.17497221768817e-20	5
CBX41	4.13422991935644e-24	0.257671485102002	0.311	0.177	6.48329935953477e-20	5
TPD521	6.87675463976369e-24	0.2676464020583	0.457	0.301	1.07841266260774e-19	5
PSME11	1.23496305145959e-23	0.273677637668222	0.577	0.418	1.93666905729892e-19	5
EPS8L11	2.05319362955229e-23	0.328377372702231	0.462	0.312	3.21981824986391e-19	5
STARD101	3.74794691638603e-23	0.27957823705025	0.62	0.47	5.87753035427657e-19	5
ABCC32	1.01841576810488e-22	0.453209151309599	0.66	0.519	1.59707960754207e-18	5
ECH12	1.21211276092538e-22	0.270961765081078	0.555	0.407	1.90083523168319e-18	5
MST1R	2.42798052995766e-22	0.251434161513403	0.377	0.237	3.8075590670796e-18	5
LMAN21	2.92696699171231e-22	0.259883743377184	0.501	0.354	4.59006963640325e-18	5
RHOC1	3.15793716562675e-22	0.296160952635036	0.672	0.532	4.95227706313587e-18	5
GOLM11	7.20921068076937e-22	0.307882848355638	0.817	0.716	1.13054841895825e-17	5
LY6E1	1.07568121435851e-21	0.283198109560974	0.853	0.757	1.68688328035701e-17	5
TUFM	3.08877082657757e-21	0.258283614768217	0.458	0.317	4.84381041023895e-17	5
NUCB11	4.01751942782061e-21	0.253229075787749	0.582	0.433	6.30027396670829e-17	5
IER3	4.34599068112958e-21	0.321966707291831	0.408	0.27	6.81538258614741e-17	5
BTG21	1.18285548544977e-20	0.289911235368935	0.392	0.252	1.85495397228233e-16	5
IFI61	5.08830655535125e-20	0.307809331184855	0.592	0.445	7.97948234010183e-16	5
EMC10	5.33474719444688e-20	0.276321796456709	0.646	0.517	8.3659505503316e-16	5
NR4A1	1.48686126228527e-19	0.361590159904945	0.251	0.141	2.33169583151576e-15	5
IGHA1	1.60459231396159e-19	0.258871066257006	0.258	0.145	2.51632166675456e-15	5
TM9SF3	2.38318172242258e-19	0.254446741058685	0.701	0.575	3.73730557710309e-15	5
KRT19	3.05674198763359e-19	0.252257983680788	0.804	0.685	4.793582785007e-15	5
DEPP11	4.71503047348702e-19	0.335145769366364	0.392	0.26	7.39411078852235e-15	5
DUSP11	1.61886080215214e-18	0.427388716109242	0.336	0.217	2.53869750993499e-14	5
EMP1	1.72379618066195e-18	0.272189947126432	0.29	0.176	2.70325717051407e-14	5
REG42	2.82267073488268e-18	0.336941741131888	0.473	0.331	4.42651224644302e-14	5
IRF3	2.98903471393945e-18	0.3277197346525	0.561	0.436	4.68740423839984e-14	5
MYO15B1	2.04130864666169e-17	0.281136224105759	0.447	0.312	3.20118021969486e-13	5
LENG8	2.89287756955795e-12	0.442999169571697	0.667	0.612	4.53661060458078e-08	5
CLDN41	3.65105316413148e-07	0.27709441619801	0.854	0.804	0.00572558157199099	5
COL1A1	0	3.17183745623682	0.975	0.656	0	6
COL3A1	0	3.16196920197037	0.94	0.385	0	6
COL1A2	0	3.10370602294247	0.916	0.294	0	6
FN1	0	2.87483363718462	0.843	0.276	0	6
SPARC	0	2.59807006224974	0.884	0.202	0	6
SFRP2	0	2.06720821343705	0.661	0.087	0	6
LUM	0	2.00879865163379	0.729	0.081	0	6
DCN	0	1.99628475846424	0.759	0.088	0	6
IGFBP7	0	1.94886343618232	0.788	0.141	0	6
VIM	0	1.92889847779718	0.836	0.217	0	6
COL6A3	0	1.90757573590884	0.687	0.09	0	6
BGN	0	1.83369136751596	0.768	0.084	0	6
THBS2	0	1.80059639136992	0.666	0.081	0	6
IGFBP5	0	1.77945127864724	0.599	0.092	0	6
COL5A1	0	1.73071608051886	0.687	0.095	0	6
AEBP1	0	1.68014176922793	0.665	0.078	0	6
COL6A2	0	1.65032314255245	0.704	0.11	0	6
MGP	0	1.52242694093041	0.566	0.067	0	6
TAGLN	0	1.46564927753907	0.639	0.119	0	6
ACTA2	0	1.33317296681247	0.563	0.061	0	6
TIMP3	0	1.31765395565548	0.498	0.05	0	6
CTHRC1	0	1.2293719980207	0.545	0.052	0	6
MMP2	0	1.18195971649261	0.532	0.067	0	6
C1S	0	1.13879987429056	0.57	0.104	0	6
COL5A2	0	1.13643125470641	0.522	0.045	0	6
COL4A2	0	1.12741462559944	0.53	0.083	0	6
MYL9	0	1.09759338900309	0.559	0.086	0	6
CALD1	0	1.07250048560357	0.579	0.104	0	6
SFRP4	0	1.01165830386505	0.359	0.026	0	6
INHBA	0	1.00256359989428	0.447	0.037	0	6
CCDC80	0	0.999698253741791	0.483	0.039	0	6
SERPINF1	0	0.992128100268822	0.492	0.053	0	6
CDH11	0	0.950429645715247	0.487	0.039	0	6
COL10A1	0	0.948824293786395	0.443	0.033	0	6
COL11A1	0	0.940459302857138	0.393	0.035	0	6
SULF1	0	0.833114971886422	0.416	0.035	0	6
FBN1	0	0.769100063470238	0.39	0.034	0	6
PDGFRB	0	0.750841231578766	0.39	0.026	0	6
ANTXR1	0	0.721836315621942	0.391	0.039	0	6
MXRA8	0	0.719330707910929	0.414	0.028	0	6
ISLR	0	0.716208938285691	0.36	0.027	0	6
THY1	0	0.699185790443377	0.365	0.027	0	6
COL8A1	0	0.687221180162605	0.35	0.027	0	6
DKK3	0	0.673612199955746	0.376	0.036	0	6
ITGBL1	0	0.672667841086742	0.343	0.022	0	6
PRELP	0	0.651016904391516	0.319	0.017	0	6
EMILIN1	0	0.591585464803963	0.343	0.025	0	6
FBLN1	3.91455950567108e-299	0.974051417441771	0.471	0.073	6.13881221679339e-295	6
C1R	2.71126107650233e-294	1.14195056567987	0.554	0.109	4.25179962017096e-290	6
MFAP2	6.94683325909373e-294	0.447927098965804	0.271	0.018	1.08940239169108e-289	6
COL4A1	2.63091661068016e-292	1.13027316863927	0.517	0.093	4.12580342886863e-288	6
COL12A1	1.76397446399257e-289	0.754487480215535	0.359	0.039	2.76626475443315e-285	6
SPARCL1	8.56959876058375e-280	0.499305476605484	0.268	0.019	1.34388447763474e-275	6
PCOLCE	6.80311179148495e-277	0.590199685834261	0.358	0.041	1.06686399114067e-272	6
THBS1	1.69689635476365e-264	1.2362065918312	0.559	0.122	2.66107286354035e-260	6
MRC2	1.89408756473843e-263	0.535192246768761	0.323	0.034	2.97030811902281e-259	6
LTBP2	2.73725748851125e-249	0.570737904503912	0.294	0.029	4.29256719348334e-245	6
C7	3.14862051009611e-240	0.924380016983887	0.281	0.028	4.93766668393273e-236	6
COMP	8.87302926472228e-235	0.926008414064009	0.313	0.037	1.39146844929375e-230	6
APOD	9.07519710655482e-234	1.25197280339683	0.337	0.044	1.42317241024993e-229	6
FSTL1	2.40331307486895e-231	0.867837344419914	0.538	0.125	3.76887556400948e-227	6
COL16A1	1.16113471190692e-229	0.819341289009051	0.417	0.072	1.82089145521243e-225	6
CCN2	1.2505286236959e-218	1.30156918503097	0.512	0.123	1.9610789876799e-214	6
DPYSL3	9.09544980640031e-216	0.460199102560271	0.277	0.03	1.4263484386397e-211	6
CTSK	5.75035167028917e-204	0.507560991563923	0.323	0.046	9.01770148934747e-200	6
A2M	2.15993952001846e-197	0.693174797122852	0.358	0.06	3.38721715529295e-193	6
C11orf96	1.34874819961405e-194	0.534488862105883	0.296	0.04	2.11510692663475e-190	6
ENG	9.00758516752346e-190	0.55923375771639	0.292	0.04	1.41256950597103e-185	6
HTRA1	1.65591627175111e-183	0.741511108735609	0.446	0.104	2.59680789736009e-179	6
CCN1	8.78607224712143e-183	1.02470322053485	0.41	0.089	1.37783184979358e-178	6
CRISPLD2	2.83421551588311e-174	0.52509770568455	0.303	0.048	4.44461677200789e-170	6
VCAN1	4.03649333959806e-171	1.08598106749536	0.657	0.24	6.33002885515767e-167	6
PLXDC2	6.65578337509507e-170	0.469717777890368	0.319	0.054	1.04375994888241e-165	6
COL6A11	3.5285909248494e-166	0.863391661735296	0.559	0.173	5.53353628834883e-162	6
LGALS11	5.1439394036607e-165	1.04366593191472	0.558	0.184	8.06672577282072e-161	6
GPNMB	2.01318375900167e-162	0.488322838197878	0.318	0.055	3.15707477086642e-158	6
CXCL14	1.21620006940415e-152	0.797516674060488	0.334	0.067	1.90724494883958e-148	6
SERPING1	1.01905664544544e-138	0.51179034040032	0.445	0.12	1.59808463138755e-134	6
MMP111	1.46378103669479e-136	1.1508849947607	0.323	0.071	2.29550142174476e-132	6
CNN3	4.50519535162739e-135	0.59414336225504	0.455	0.134	7.06504735042207e-131	6
CYBRD1	1.52694021961121e-116	0.44735695867397	0.368	0.099	2.3945476523943e-112	6
ANXA6	1.93942338944958e-112	0.339030885719793	0.261	0.053	3.04140375933484e-108	6
TIMP1	9.04596373934385e-110	1.14088721052257	0.76	0.46	1.4185880336039e-105	6
MXRA7	3.4489875096552e-109	0.435398769960614	0.32	0.081	5.40870221264128e-105	6
PRSS23	1.06956139845098e-99	0.608265710359247	0.409	0.138	1.67728618505082e-95	6
CAVIN1	2.44581022320527e-99	0.461947120414503	0.309	0.082	3.83551959203051e-95	6
SERPINH1	3.26901199990559e-96	0.591256163597515	0.525	0.226	5.12646461825195e-92	6
IGFBP3	2.82579165096407e-95	0.831098608506874	0.339	0.102	4.43140646704186e-91	6
TPM2	1.73290124462218e-94	0.653516522198414	0.538	0.238	2.71753573181651e-90	6
NUPR1	8.27419353642752e-92	0.504930963021204	0.317	0.09	1.29755903038256e-87	6
FLNA	1.23928323061843e-90	0.487938000617554	0.404	0.139	1.94344396225583e-86	6
NNMT1	2.9089975160706e-89	0.508750180997858	0.451	0.17	4.56188990470191e-85	6
RCN3	1.49850965821771e-87	0.325117237122566	0.252	0.061	2.34996284601701e-83	6
MFGE8	5.4213785550475e-85	0.353909144139978	0.296	0.082	8.50180585002549e-81	6
TIMP2	2.37159996972778e-84	0.669775940153164	0.598	0.31	3.7191430725271e-80	6
PALLD	3.44989340942691e-76	0.462626299591419	0.334	0.113	5.41012284466328e-72	6
CMTM3	1.81914336788543e-73	0.3882935215211	0.289	0.09	2.85278062951793e-69	6
C3	9.38071626095958e-70	0.854161505697097	0.504	0.232	1.47108392404368e-65	6
MT-CO31	8.44315648523784e-69	0.405437688760953	0.969	0.732	1.324055800015e-64	6
MT-ND41	1.53075724386136e-68	0.446296972565059	0.93	0.63	2.40053350982338e-64	6
PDGFC	1.69942166428909e-66	0.31964058573095	0.294	0.097	2.66503305393814e-62	6
GASK1B	4.85191446765631e-66	0.322482801858048	0.272	0.085	7.60877226817863e-62	6
MT-CO21	2.79498969726896e-62	0.422337692305886	0.939	0.684	4.38310284325718e-58	6
MXRA51	6.75000036159097e-61	0.374804567244967	0.353	0.138	1.0585350567047e-56	6
MT-ATP61	6.75212311078427e-61	0.337065828454973	0.837	0.515	1.05886794623319e-56	6
LRP1	1.46070375425392e-59	0.563140683836121	0.509	0.277	2.290675627421e-55	6
MT-ND4L1	9.44801429070243e-59	0.439054402067775	0.927	0.682	1.48163760106796e-54	6
TXNIP2	2.57365449335302e-57	0.488258246827791	0.799	0.525	4.03600497647621e-53	6
TGFBI	3.65131593551741e-54	0.355978676218063	0.283	0.102	5.72599365007841e-50	6
MT-CYB1	4.82061410295097e-54	0.37728657192651	0.819	0.515	7.55968703624771e-50	6
PHLDB1	1.43925942202719e-53	0.410841352105217	0.333	0.139	2.25704662562303e-49	6
MT-ND21	3.35992945470265e-53	0.370658216866516	0.745	0.434	5.26904137086469e-49	6
PLAU	1.42916278522422e-52	0.416764588366992	0.275	0.1	2.24121307978863e-48	6
LBH	2.25512215139362e-51	0.307466211825188	0.297	0.114	3.53648255781547e-47	6
CD99	8.70638834482847e-50	0.37431101101046	0.481	0.254	1.365335820236e-45	6
ACTB3	2.01003188660946e-49	0.458791985557961	0.909	0.743	3.15213200458095e-45	6
GLUL2	6.04454266717956e-46	0.423970624048852	0.606	0.354	9.47905181067098e-42	6
MT-ND51	4.36517196343698e-45	0.317348204515057	0.642	0.359	6.84546267306187e-41	6
SEMA3C	1.40127011728559e-44	0.280946441407895	0.263	0.103	2.19747179792726e-40	6
MARCKS	1.34870291933566e-42	0.386070020995297	0.498	0.286	2.11503591810218e-38	6
MT-ND31	4.77716264988072e-40	0.257832608230071	0.63	0.359	7.49154646754295e-36	6
GSN1	2.68455493879037e-39	0.480653412454537	0.758	0.56	4.20991905501106e-35	6
PAM2	2.7993485808568e-38	0.310684638176655	0.391	0.201	4.38993844449963e-34	6
PKD2	3.87836348961063e-38	0.257979192324699	0.299	0.134	6.08204962440738e-34	6
LAMB11	3.97143078986348e-38	0.30323610392679	0.309	0.142	6.22799776466391e-34	6
GOLIM41	1.78134823946198e-37	0.306151136857628	0.402	0.209	2.79351030912427e-33	6
IFITM31	3.74721765298782e-36	0.335030420562531	0.499	0.298	5.8763867234155e-32	6
CNN2	4.88334686201834e-36	0.367788958793502	0.448	0.257	7.65806454901716e-32	6
DUSP12	5.7230743876494e-36	0.389291834804502	0.398	0.213	8.97492525471178e-32	6
CRTAP	3.64341246701094e-35	0.29289918578813	0.352	0.181	5.71359943076656e-31	6
ANXA12	1.40147969279297e-34	0.269566778616131	0.435	0.236	2.19780045423794e-30	6
EMP11	1.96157321524096e-32	0.297647246543539	0.339	0.173	3.07613911614087e-28	6
FTL1	6.41504877932946e-32	0.45562215487212	0.646	0.451	1.00600794957445e-27	6
PARVA	5.49485027928821e-31	0.285275503750681	0.337	0.179	8.61702420797977e-27	6
B2M2	2.38246515856245e-28	0.26659149814587	0.971	0.871	3.73618186165763e-24	6
ITGB5	3.38992894584495e-28	0.325153259444201	0.511	0.337	5.31608657287405e-24	6
PLOD21	1.06216540188661e-27	0.27332493547818	0.335	0.181	1.66568778323858e-23	6
ACTN11	1.95034125515849e-26	0.327061166668188	0.525	0.359	3.05852515633954e-22	6
SEPTIN11	4.74396621351356e-26	0.293588385450224	0.352	0.203	7.43948781603197e-22	6
EGR12	1.19812698687857e-25	0.34967964505158	0.527	0.349	1.87890274082297e-21	6
COL18A1	7.34841968179967e-25	0.273504297893024	0.33	0.181	1.15237917449982e-20	6
CTSB1	1.71740553017455e-23	0.406703516651078	0.76	0.644	2.69323535241973e-19	6
MT2A1	2.0783737164714e-23	0.27173854956358	0.306	0.168	3.25930566217044e-19	6
HSPA1B2	2.32019110558871e-23	0.276027236707217	0.471	0.302	3.63852369178422e-19	6
TPM11	3.0375507929779e-23	0.311169194179687	0.85	0.73	4.76348715354794e-19	6
NBL12	2.73543679798973e-22	0.353974819260979	0.62	0.476	4.28971198660749e-18	6
S100A102	1.29394135923596e-21	0.260334706402702	0.81	0.648	2.02915883955384e-17	6
OLFM41	1.27801376488474e-20	0.315358026416281	0.781	0.614	2.00418118609225e-16	6
SLC6A6	2.1868688050118e-20	0.337597396402547	0.262	0.149	3.42944766001951e-16	6
CSRP1	4.41030494313989e-20	0.316658287167143	0.554	0.414	6.91624021183198e-16	6
MMP141	6.34364751378621e-20	0.391517692306625	0.545	0.403	9.94810803111953e-16	6
EEF1G1	1.5808094311357e-19	0.253929353375653	0.554	0.394	2.479025349907e-15	6
ACTG13	2.24602856436298e-19	0.258787007516132	0.758	0.592	3.52222199463402e-15	6
INS2	2.4282956654542e-19	0.600675306033164	0.371	0.245	3.80805326256527e-15	6
IGFBP41	6.75845860307272e-19	0.327855319251885	0.55	0.408	1.05986147813386e-14	6
HSPA81	1.71199411903569e-18	0.284433244489535	0.574	0.423	2.68474917747177e-14	6
APOE	1.92119769078073e-18	0.412972051830877	0.338	0.217	3.01282221868233e-14	6
CD742	6.50849153397874e-16	0.369124481371985	0.835	0.748	1.02066164235855e-11	6
FOS3	7.19620270995469e-15	0.254148693813175	0.747	0.604	1.12850850897509e-10	6
IGKC1	3.21162311770244e-10	0.612491715397103	0.355	0.267	5.03646737318097e-06	6
MYBPC1	0	1.52592074423369	0.505	0.023	0	7
CXCL5	2.48569544534159e-169	1.57545858335523	0.517	0.157	3.89806759738468e-165	7
LTB	2.43573385325005e-162	0.86122410469405	0.293	0.048	3.81971782866672e-158	7
TMSB4X1	2.82454985952235e-158	1.13802776403275	0.996	0.954	4.42945908970295e-154	7
CCL20	2.8774757187409e-149	0.960916202709526	0.258	0.04	4.51245742212947e-145	7
TNFRSF6B	4.17634422256414e-147	1.13079937042152	0.558	0.202	6.54934300982508e-143	7
UBD	1.1551668563726e-136	0.920820950637515	0.428	0.122	1.81153266416351e-132	7
CXCL8	2.16191720566808e-127	1.18465394081175	0.298	0.061	3.39031856192868e-123	7
TCIM1	1.16295663945578e-120	0.89086214225697	0.527	0.194	1.82374860199456e-116	7
SERPINB12	4.68019859463049e-120	1.11812656641047	0.691	0.385	7.33948743609953e-116	7
TAPBP	1.81095222252927e-116	1.03090807956053	0.78	0.493	2.8399352753704e-112	7
C2	1.32333360961508e-112	0.357761963918903	0.26	0.052	2.07525176659837e-108	7
TNFAIP21	2.18465178773135e-109	1.38648915456747	0.716	0.435	3.4259709335203e-105	7
CEBPD	1.37558381736095e-87	0.776493999433447	0.54	0.257	2.15719054238544e-83	7
TNFAIP3	3.36648684600432e-85	0.611392046715159	0.302	0.088	5.27932467190398e-81	7
TYMP	3.48444017306515e-82	0.637621738676125	0.52	0.235	5.46429907940077e-78	7
CDC42EP11	7.05773838406174e-82	0.792550441384606	0.601	0.328	1.10679453338856e-77	7
KRT171	1.22401570932392e-79	0.765580816542465	0.405	0.15	1.91950143536178e-75	7
COX6B2	4.48241387332769e-79	0.420702034031583	0.267	0.073	7.02932143615249e-75	7
IL2RG1	7.16687418486333e-76	0.562522852896296	0.454	0.194	1.12390920967027e-71	7
CXCL3	1.27448928934969e-74	0.569940638728041	0.281	0.084	1.99865410355819e-70	7
BAG11	2.11814273627567e-70	0.892159245655909	0.664	0.454	3.3216714390275e-66	7
CIITA	9.31282952657128e-67	0.5505268491905	0.398	0.165	1.46043792635691e-62	7
DNTTIP1	1.12755193919921e-66	0.392441206572132	0.316	0.111	1.7682269510522e-62	7
C31	1.24018309716068e-64	0.440624932202122	0.505	0.233	1.94485513296738e-60	7
ZYX1	1.56342230563173e-64	0.574986234405722	0.572	0.322	2.45175885969168e-60	7
S100A42	1.23535015839402e-63	0.856893174026417	0.674	0.422	1.9372761183935e-59	7
KYNU	3.64710271518826e-63	0.366416911188678	0.265	0.084	5.71938647795823e-59	7
IL32	1.11189664228978e-62	0.984489524637118	0.6	0.375	1.74367631443883e-58	7
LAMA3	1.15549710974045e-61	0.523171096230083	0.39	0.165	1.81205056749497e-57	7
MSLN1	8.35587194613687e-61	0.764624740552481	0.546	0.309	1.31036783859318e-56	7
LUC7L31	2.35785591600484e-59	0.616693531416057	0.645	0.396	3.69758964747879e-55	7
SOD2	1.81998291973661e-57	0.735776556840374	0.417	0.196	2.85409721473095e-53	7
KLF61	1.20127883858881e-56	0.658970845590582	0.593	0.367	1.88384547467497e-52	7
APOE1	1.90555258152381e-56	1.63195827321883	0.426	0.21	2.98828755834563e-52	7
PPP1R18	2.0974575034946e-55	0.38541772384492	0.33	0.131	3.28923285698024e-51	7
RAC1	1.54728015543774e-54	0.552090663183288	0.591	0.377	2.42644473975747e-50	7
KRT191	2.93624793740196e-54	0.675519202254205	0.817	0.686	4.60462401543376e-50	7
CFLAR1	8.5636688096793e-54	0.578021022454487	0.609	0.379	1.34295454273391e-49	7
MTSS1	2.4343901119867e-53	0.289995141844858	0.252	0.085	3.81761057361754e-49	7
PIM32	3.09468760343013e-53	0.579784177930606	0.645	0.412	4.85308909969913e-49	7
RAB11FIP1	5.35544551534697e-51	0.583319548418125	0.536	0.315	8.39840965716712e-47	7
CDK5RAP32	2.09368233013636e-50	0.585694667191062	0.595	0.378	3.28331263011984e-46	7
TAP2	2.98167594936951e-50	0.366605872849865	0.352	0.154	4.67586422380126e-46	7
MYO61	2.4232397953115e-49	0.569054314800031	0.572	0.363	3.8001246470075e-45	7
NFKBIA	2.38096829081944e-47	0.621468517806542	0.395	0.196	3.73383447366305e-43	7
MT-ND62	4.24787379786759e-47	0.704350614794317	0.829	0.632	6.66151568981595e-43	7
KRT72	1.01524362022763e-45	0.602201657826981	0.781	0.622	1.59210504524097e-41	7
DEPP12	1.55322728432117e-45	0.673126224400413	0.459	0.256	2.43577102727245e-41	7
DDR11	3.78369353613799e-45	0.498033233930485	0.6	0.402	5.9335882033716e-41	7
CD2AP	6.17893447520053e-44	0.448985791548899	0.566	0.358	9.68980504400947e-40	7
ADAM9	3.08926316432121e-43	0.500609256442082	0.582	0.385	4.84458249428851e-39	7
RNF19A	4.15610720956395e-43	0.460075878547879	0.44	0.241	6.51760732603818e-39	7
NFKB2	7.09763136030487e-43	0.45034294939415	0.458	0.253	1.11305054992301e-38	7
GSTK11	1.36015388649919e-41	0.463024276875103	0.609	0.414	2.13299332480804e-37	7
PON2	1.99160710530093e-41	0.393803433867635	0.446	0.248	3.12323826253293e-37	7
PSMG3	3.47546672611766e-41	0.346692871212325	0.327	0.151	5.45022691989772e-37	7
CLTB	3.62533092757237e-41	0.577008992087894	0.547	0.352	5.68524396061899e-37	7
CCDC9B	4.05511676065482e-41	0.397553658648101	0.4	0.207	6.35923410405889e-37	7
MAFF	7.49368496729687e-41	0.43097346295413	0.385	0.196	1.1751596765715e-36	7
ZNF3161	1.32141231683976e-40	0.333638947257958	0.355	0.172	2.07223879526811e-36	7
CITED4	2.38532138108878e-40	0.486145769443267	0.405	0.212	3.74066098982342e-36	7
TPM12	2.68136086253174e-40	0.623459735732955	0.835	0.731	4.20491010462228e-36	7
TNFRSF21	1.07384108811236e-39	0.562243026790362	0.566	0.392	1.68399759437781e-35	7
PLXNB21	1.17994262364734e-39	0.483660157012813	0.756	0.628	1.85038602240376e-35	7
EIF3B	3.17000079523223e-39	0.450337671649287	0.542	0.353	4.97119524708318e-35	7
STX4	2.54198163993415e-38	0.318234084035308	0.416	0.221	3.98633560774474e-34	7
SAT1	2.64483979820481e-38	0.730289313241597	0.687	0.553	4.14763777154478e-34	7
UTP18	1.02899174157558e-37	0.259743063913661	0.253	0.104	1.61366484913883e-33	7
CAPZA21	1.52314418916814e-37	0.373721973298636	0.451	0.264	2.38859471745348e-33	7
OAZ11	2.05400867880005e-37	0.404588820089286	0.815	0.666	3.22109641009423e-33	7
IFI30	5.03042157054518e-37	0.695885784947791	0.371	0.202	7.88870710692894e-33	7
UBTF	1.06369717485092e-36	0.317808381446238	0.339	0.167	1.66808990960121e-32	7
IER31	3.81406355920123e-36	0.478099079074563	0.453	0.268	5.98121447353937e-32	7
SUMO21	6.69281542329944e-36	0.373285315255967	0.418	0.236	1.04956731468182e-31	7
MT1X	9.73036892551852e-36	0.335797136278259	0.27	0.119	1.52591645489981e-31	7
CSNK1E	1.31584410891549e-35	0.325090492379829	0.327	0.161	2.06350673160127e-31	7
ODF3B	6.9167731284507e-35	0.308948464765591	0.29	0.133	1.08468836200364e-30	7
BICDL1	1.44699693010269e-34	0.297743381166377	0.295	0.14	2.26918058578704e-30	7
SHARPIN	1.60202478109423e-34	0.335664206936531	0.393	0.218	2.51229526171198e-30	7
CHKB	7.17419522980337e-34	0.317317888599667	0.345	0.179	1.12505729593777e-29	7
TNIP1	1.03212024505313e-33	0.42598395968871	0.538	0.359	1.61857096829232e-29	7
TMSB102	1.51018413905249e-33	0.426456784018989	0.928	0.825	2.36827076686211e-29	7
SMURF1	8.96329649113497e-33	0.301535864053677	0.405	0.224	1.40562415573979e-28	7
SERPINB61	1.05057676762728e-32	0.395244090068014	0.559	0.387	1.6475144869931e-28	7
PPP4R11	1.257303451028e-32	0.402693678559329	0.491	0.309	1.97170327190211e-28	7
AP5Z1	4.11557217702496e-32	0.269434740847641	0.308	0.152	6.45404028801054e-28	7
EIF3A1	7.26594605371783e-32	0.406890202818099	0.579	0.409	1.13944566014403e-27	7
NCOA71	1.63436592493694e-31	0.421494191660417	0.361	0.199	2.56301264348611e-27	7
CYTH1	2.37640495700046e-31	0.316970458821525	0.4	0.228	3.72667825356812e-27	7
RIOK3	4.20443298060382e-31	0.357479376624603	0.37	0.209	6.59339180018291e-27	7
SLC25A39	1.09544116571727e-30	0.378199798401417	0.512	0.336	1.71787083607782e-26	7
WFDC22	2.2354405090205e-30	0.636445238975622	0.605	0.449	3.50561780624594e-26	7
TCF3	3.08553440199771e-30	0.268058666891428	0.277	0.135	4.83873504921281e-26	7
MYH143	3.31304716623783e-30	0.438827832145697	0.867	0.756	5.19552056609417e-26	7
NPC1	3.6065370872506e-30	0.322887615188066	0.331	0.175	5.6557714602264e-26	7
TAP1	4.1834134331535e-30	0.394355910052431	0.393	0.233	6.56042894587132e-26	7
SULT1C21	5.97907431458699e-30	0.895259457092869	0.605	0.481	9.37638434013531e-26	7
CDH31	8.66004114487096e-30	0.354477412744477	0.446	0.271	1.35806765233866e-25	7
PDE4D	9.29265852153647e-30	0.26337551414904	0.258	0.12	1.45727470934735e-25	7
APOL61	1.2002447141246e-29	0.348112347761814	0.396	0.231	1.8822237606902e-25	7
SBNO21	1.46691097501289e-29	0.360954903533912	0.529	0.349	2.30040979101521e-25	7
SDC42	1.89168190574674e-29	0.730305841314032	0.726	0.623	2.96653556459204e-25	7
INTS1	1.98667535940246e-29	0.289763174243638	0.341	0.185	3.11550429861493e-25	7
YBX3	2.22376944678184e-29	0.381440540012139	0.434	0.275	3.48731524644328e-25	7
TRIP10	3.56568924640331e-29	0.34428852333194	0.407	0.244	5.59171387620968e-25	7
RELB	1.59252218444176e-28	0.278932909868733	0.271	0.134	2.49739328964157e-24	7
CSNK1G2	2.37616378717021e-28	0.260376820034761	0.357	0.195	3.72630005104033e-24	7
ANKLE2	2.79835079702714e-28	0.384230773679283	0.396	0.238	4.38837371989796e-24	7
IFRD1	2.85562195408217e-28	0.270142646985371	0.285	0.142	4.47818634839165e-24	7
IDS1	4.23101393279824e-27	0.28487074199238	0.364	0.207	6.6350760494142e-23	7
PRR15L2	3.1130801782536e-26	0.488550292438119	0.469	0.33	4.88193233553729e-22	7
NRBP2	3.12751960790379e-26	0.272674650886405	0.311	0.168	4.90457624911472e-22	7
NME31	3.12760467248057e-26	0.29798078237584	0.427	0.263	4.90470964738404e-22	7
MYEOV	5.68701315932123e-26	0.440773520875242	0.48	0.325	8.91837403644756e-22	7
EZR1	5.75249065015884e-26	0.351308919913404	0.813	0.699	9.0210558375791e-22	7
GPX4	6.08441770069176e-26	0.394016481185207	0.527	0.375	9.54158383822481e-22	7
HDAC7	6.29063613616059e-26	0.311145485694749	0.358	0.207	9.86497558872704e-22	7
DSP	2.26866470423683e-25	0.346511818033669	0.434	0.281	3.55771998918419e-21	7
RAP2B	2.55681965895945e-25	0.255699961559453	0.347	0.196	4.0096045891802e-21	7
LAMC21	2.78770419856145e-25	0.634101258182837	0.473	0.324	4.37167772418406e-21	7
S100A141	2.98747815343457e-25	0.421684745923091	0.468	0.308	4.6849632402161e-21	7
FBXL6	6.33570117721196e-25	0.260176314924498	0.313	0.173	9.93564658610379e-21	7
CALCOCO2	1.07229912976175e-24	0.305317823505887	0.404	0.251	1.68157949529238e-20	7
ITGB4	1.10430599365098e-24	0.412340334072083	0.575	0.441	1.73177265924347e-20	7
AHNAK	1.50527560037741e-24	0.41152892231363	0.78	0.698	2.36057319651185e-20	7
NUB1	2.79141671711272e-24	0.434051452984171	0.315	0.18	4.37749969577617e-20	7
LAMTOR41	4.08772540983051e-24	0.322320390601882	0.496	0.341	6.41037098769621e-20	7
CAPG1	4.19533084839714e-24	0.334913484528079	0.514	0.354	6.5791178364564e-20	7
SFN1	8.14175565573999e-24	0.396244066771782	0.482	0.335	1.27679012193315e-19	7
LPIN21	1.5386803094206e-23	0.294319867198325	0.367	0.22	2.41295846123339e-19	7
ADAM81	2.06560400782854e-23	0.314832476220567	0.355	0.215	3.23928020507672e-19	7
INF22	3.0688480995472e-23	0.350458835301553	0.738	0.61	4.81256758970992e-19	7
DDX17	3.22054819322171e-23	0.294794592065419	0.455	0.304	5.05046367661028e-19	7
CCDC12	4.17611597984917e-23	0.280024515089215	0.363	0.22	6.54898507959946e-19	7
RFLNA1	6.63885054252129e-23	0.303295876049357	0.336	0.192	1.04110454207819e-18	7
CHMP1B	9.55972537165134e-23	0.313440570029292	0.465	0.317	1.49915613278236e-18	7
FIS1	2.73179491482877e-22	0.265095068233329	0.442	0.292	4.28400078543448e-18	7
CLDN1	4.07403255921526e-22	0.431027750131873	0.409	0.268	6.38889785936137e-18	7
EFNB2	4.52406372887697e-22	0.360785362001098	0.339	0.211	7.09463673962487e-18	7
MTCH1	7.60452706011455e-22	0.25845222136751	0.399	0.254	1.19254193356716e-17	7
FOXQ12	8.34533305784467e-22	0.300114541690238	0.44	0.291	1.3087151301312e-17	7
TMC6	9.49145729769324e-22	0.255224770200022	0.344	0.204	1.48845033342425e-17	7
DNM21	1.51158412404858e-21	0.380700799338784	0.591	0.46	2.37046622333298e-17	7
LUC7L2	2.0448653230502e-21	0.290241131654219	0.38	0.239	3.20675779960733e-17	7
KCTD12	2.47675036976027e-21	0.257791571578771	0.295	0.168	3.88403992985806e-17	7
KIFC2	3.23640393390734e-21	0.265552114773189	0.345	0.206	5.07532864915349e-17	7
DOCK51	3.29566934333294e-21	0.327219377612784	0.497	0.349	5.16826866421472e-17	7
AHCYL23	4.44741732360099e-21	0.255466763475743	0.417	0.263	6.97443984687107e-17	7
TMPRSS31	6.61337480176097e-21	0.266804187574971	0.398	0.251	1.03710943641215e-16	7
PPP1R35	1.24242940554877e-20	0.257757015868581	0.357	0.222	1.94837779378159e-16	7
CNN21	1.59224139578026e-20	0.278222401321932	0.402	0.261	2.4969529568626e-16	7
NPSR11	1.76709965610731e-20	0.259467933313731	0.297	0.167	2.77116568070749e-16	7
MYOF	1.86083667986335e-20	0.295638104245426	0.46	0.317	2.9181640813617e-16	7
ARHGAP8	3.04792099243334e-20	0.260434367394366	0.367	0.229	4.77974970033396e-16	7
ITGB81	3.74539584566676e-20	0.316644807422128	0.469	0.323	5.87352976517461e-16	7
TMEM176A	4.33062085863364e-20	0.278228834755998	0.384	0.247	6.79127963050928e-16	7
ITGAV1	5.44820703686274e-20	0.277704381181326	0.409	0.269	8.54387827520815e-16	7
DDX5	1.23615742149061e-19	0.284343777154645	0.486	0.342	1.93854206838157e-15	7
CIRBP	2.2909997038402e-19	0.308806188018582	0.614	0.473	3.5927457355622e-15	7
SOX41	2.6815085107438e-19	0.650836992746426	0.434	0.311	4.20514164654843e-15	7
IQCE	7.1059957976872e-19	0.257518431787449	0.301	0.182	1.11436226099331e-14	7
ARHGAP26	9.28801097030561e-19	0.312791966322728	0.437	0.303	1.45654588036332e-14	7
MYD88	1.37122352212954e-18	0.261311639712983	0.366	0.237	2.15035272740354e-14	7
TNFRSF10B1	1.42577479744072e-18	0.251237278024581	0.505	0.355	2.23590003734653e-14	7
SOCS31	1.83198564620579e-18	0.257090863347658	0.322	0.193	2.87291989037992e-14	7
CD631	2.39305562424528e-18	0.331619653000795	0.784	0.731	3.75278982994145e-14	7
MET1	7.71203240304178e-18	0.251351008582388	0.363	0.241	1.20940092144501e-13	7
ALDH22	1.46831029053191e-17	0.283583436934398	0.409	0.279	2.30260419761215e-13	7
EPPK11	2.02339694101228e-17	0.283412196652732	0.464	0.334	3.17309108289546e-13	7
DYNC1LI2	2.2354736219489e-17	0.268910251495466	0.476	0.349	3.50566973394026e-13	7
TRIOBP1	3.41457915649628e-17	0.260961014353292	0.478	0.35	5.35474303321747e-13	7
SHROOM31	6.13831277738349e-17	0.27924896388957	0.472	0.343	9.62610209749278e-13	7
LMNB21	2.4070524423909e-16	0.250724042009077	0.362	0.235	3.77473964015741e-12	7
IFI62	4.25222191355695e-16	0.484153015799535	0.559	0.45	6.66833440484001e-12	7
ITGB62	7.81714813444396e-16	0.320554466241793	0.49	0.376	1.2258851704435e-11	7
RHPN21	4.27585308140409e-15	0.272265085660583	0.436	0.321	6.7053928022579e-11	7
ATP5IF11	4.86370654097131e-15	0.253499115783066	0.399	0.284	7.62726459755121e-11	7
CD743	7.6263167108475e-15	0.622244031243672	0.827	0.749	1.19595898659511e-10	7
LGMN1	1.28405318748132e-14	0.274002840382557	0.341	0.228	2.01365220860821e-10	7
TRAK1	2.03231200574947e-14	0.28857815067964	0.579	0.472	3.18707168741631e-10	7
SQSTM1	4.3551369891541e-14	0.448543442960774	0.875	0.848	6.82972582639146e-10	7
DUSP13	6.10483969886709e-14	0.29234979148301	0.329	0.219	9.57360961576337e-10	7
PERP	6.28543856456212e-14	0.320248629751749	0.486	0.39	9.85682475694631e-10	7
PLEC1	7.09006018725871e-14	0.301525610198707	0.634	0.54	1.11186323856591e-09	7
LUC7L	7.909383684882e-14	0.257003508017951	0.353	0.245	1.2403495494632e-09	7
MARCKSL13	7.92690753842262e-14	0.256737014008795	0.726	0.604	1.24309764017543e-09	7
TXNRD1	9.70634160500309e-14	0.298377434258195	0.334	0.228	1.52214849049658e-09	7
CLDN181	1.88142684631755e-13	0.290120121624422	0.669	0.534	2.95045358039518e-09	7
LMO71	3.56230769857258e-13	0.261295719810981	0.462	0.351	5.58641093290152e-09	7
EEF21	1.33361004752273e-12	0.273027948593213	0.697	0.624	2.09136727652515e-08	7
FAM83H1	2.02467873642677e-12	0.282192560189476	0.491	0.394	3.17510119446445e-08	7
PSCA2	2.29053504773788e-12	0.441993722726764	0.331	0.236	3.59201706186254e-08	7
MROH11	4.90928944987642e-12	0.265341907139919	0.508	0.403	7.6987477152962e-08	7
ERRFI11	1.58938241547153e-10	0.280307081229728	0.404	0.311	2.49246950394245e-06	7
LAMB32	2.89579664240184e-09	0.254312872653034	0.455	0.361	4.54118829461457e-05	7
PSAP	0.00145205061290483	0.299130752263489	0.46	0.442	1	7
DDIT42	0.00615973218715711	0.278018406176365	0.561	0.543	1	7
HIST1H1B	0	2.02022824233761	0.774	0.145	0	8
MKI67	0	1.53819676160467	0.7	0.072	0	8
TOP2A	0	1.39689314682069	0.711	0.071	0	8
[truncated: 2,112 more rows]

## Sheet: Table S2
	Table S2. Differential expression genes for tumour, interface, and stroma regions in spatial transcriptomics data. Related to Figure 4E.
gene	p_val	avg_log2FC	pct.1	pct.2	p_val_adj	cluster
REG1B	0	3.7941688497509	0.998	0.997	0	Stroma
PLA2G1B	0	3.78033142650704	0.994	0.994	0	Stroma
CEL	0	3.70958044515258	0.999	0.999	0	Stroma
GP2	0	3.70469537097719	0.988	0.987	0	Stroma
CLPS	0	3.69839215753701	0.98	0.975	0	Stroma
CPA2	0	3.62349149465039	0.985	0.977	0	Stroma
CTRB2	0	3.59977488024585	0.996	0.997	0	Stroma
PNLIP	0	3.54008957214142	1	1	0	Stroma
PRSS1	0	3.49640485599245	0.998	0.998	0	Stroma
CPA1	0	3.48303066469859	0.999	0.999	0	Stroma
CTRB1	0	3.39284410815985	0.999	0.999	0	Stroma
REG1A	0	3.34095421090858	0.999	1	0	Stroma
CPB1	0	3.32708973019312	0.996	0.997	0	Stroma
SYCN	0	3.29864928131022	0.951	0.919	0	Stroma
CTRC	0	3.23514797954166	0.996	0.998	0	Stroma
CTRL	0	3.20566710349151	0.957	0.926	0	Stroma
CELA3A	0	3.17462875176438	1	1	0	Stroma
PNLIPRP1	0	3.02735684438164	0.94	0.894	0	Stroma
AMY2B	0	2.95245031352383	0.95	0.932	0	Stroma
KLK1	0	2.64465328113161	0.933	0.87	0	Stroma
SPINK1	0	2.63043477391524	1	1	0	Stroma
CELA2B	0	2.52359966908434	0.934	0.886	0	Stroma
INS	0	2.27465438000214	0.872	0.793	0	Stroma
GATM	0	2.20918273894381	0.934	0.926	0	Stroma
PDIA2	0	2.16351853767488	0.889	0.846	0	Stroma
CUZD1	0	2.04115845899599	0.92	0.857	0	Stroma
SERPINA3	0	1.85522269727759	0.931	0.896	0	Stroma
CLU	0	1.85430190125808	0.945	0.899	0	Stroma
XBP1	0	1.65801634420891	0.959	0.968	0	Stroma
PRSS3	0	1.62167794227149	0.896	0.762	0	Stroma
RBPJL	0	1.55949952555269	0.906	0.85	0	Stroma
AZGP1	0	1.44060338528584	0.906	0.817	0	Stroma
TMEM97	0	1.36641156818285	0.9	0.749	0	Stroma
BHLHA15	0	1.3644605068001	0.804	0.688	0	Stroma
SLC4A4	0	1.33828746132357	0.891	0.814	0	Stroma
CFTR	0	1.2915922446791	0.867	0.824	0	Stroma
SERPINI2	0	1.25259710797245	0.836	0.703	0	Stroma
RNASE1	0	1.23799712375389	0.897	0.872	0	Stroma
NR5A2	0	1.22012821270889	0.875	0.812	0	Stroma
PDCD4	0	1.21106128169274	0.875	0.807	0	Stroma
IGFBP2	0	1.17463651634449	0.802	0.634	0	Stroma
MT1G	0	1.12107191594551	0.838	0.707	0	Stroma
EEF2	0	1.08994569797786	1	1	0	Stroma
EIF4B	0	1.00775976227749	0.958	0.984	0	Stroma
MUC6	0	0.974283744630744	0.871	0.752	0	Stroma
EEF1B2	0	0.956167180797372	0.98	0.987	0	Stroma
TCEA3	0	0.912895030164955	0.831	0.662	0	Stroma
HPN	0	0.889253963372445	0.846	0.634	0	Stroma
ANPEP	0	0.83174121378603	0.91	0.927	0	Stroma
RBP1	0	0.820242317201351	0.849	0.812	0	Stroma
P4HB	0	0.812936571556602	0.988	0.997	0	Stroma
AKR7A3	0	0.811392339630619	0.9	0.844	0	Stroma
BTG2	0	0.786783624190193	0.838	0.727	0	Stroma
FAM3B	0	0.778160776977019	0.865	0.727	0	Stroma
AQP1	0	0.774525833005881	0.881	0.856	0	Stroma
GAMT	0	0.756861991815382	0.792	0.655	0	Stroma
KIAA1324	0	0.752986108789523	0.743	0.492	0	Stroma
TPST2	0	0.740355046443233	0.873	0.767	0	Stroma
DPEP1	0	0.725177283351813	0.753	0.59	0	Stroma
ALDOB	0	0.716792657553175	0.874	0.873	0	Stroma
IMPA2	0	0.715382916126903	0.798	0.617	0	Stroma
CXCL12	0	0.693399949299965	0.885	0.891	0	Stroma
AQP8	0	0.682976638776364	0.793	0.574	0	Stroma
ERO1B	0	0.667970627282416	0.757	0.518	0	Stroma
ERP27	0	0.664197192572653	0.775	0.568	0	Stroma
FXYD2	0	0.65991443830884	0.799	0.662	0	Stroma
GDF15	0	0.642977549389298	0.876	0.782	0	Stroma
AOX1	0	0.636090717702415	0.765	0.655	0	Stroma
PAIP2B	0	0.607260791263414	0.761	0.562	0	Stroma
IL22RA1	0	0.60348256842576	0.882	0.826	0	Stroma
SFRP5	0	0.600963476268343	0.782	0.697	0	Stroma
GRB10	0	0.599725742659327	0.828	0.62	0	Stroma
TMEM52	0	0.57445377703634	0.753	0.458	0	Stroma
RAP1GAP	0	0.572669241312734	0.829	0.616	0	Stroma
RPH3AL	0	0.572050686341961	0.846	0.705	0	Stroma
SLC43A1	0	0.570770168513473	0.77	0.651	0	Stroma
ALB	0	0.569948742800431	0.692	0.554	0	Stroma
EPB41L4B	0	0.543704716205736	0.854	0.723	0	Stroma
SLC39A5	0	0.541457522068222	0.742	0.481	0	Stroma
KCNK3	0	0.527036592078725	0.829	0.709	0	Stroma
PLIN5	0	0.502442335667162	0.844	0.796	0	Stroma
CAMK2N2	0	0.462192585677607	0.771	0.622	0	Stroma
FGL1	0	0.461267910061344	0.713	0.411	0	Stroma
EPHX2	0	0.442435203145752	0.717	0.424	0	Stroma
FGFR3	0	0.418221677968618	0.778	0.507	0	Stroma
PBLD	0	0.414863393301679	0.759	0.514	0	Stroma
KIRREL2	0	0.409639839449181	0.751	0.505	0	Stroma
LMO3	0	0.403678122379883	0.687	0.499	0	Stroma
GPT2	0	0.386586831578055	0.818	0.631	0	Stroma
GCAT	0	0.386465867177503	0.721	0.463	0	Stroma
ARHGDIG	0	0.386165739676163	0.773	0.616	0	Stroma
BRSK2	0	0.372777170932192	0.762	0.504	0	Stroma
TRHDE	0	0.354357772616811	0.701	0.531	0	Stroma
TMED6	0	0.346240596651765	0.695	0.499	0	Stroma
SPX	0	0.332094501406195	0.744	0.581	0	Stroma
SLC38A3	0	0.319862593584558	0.752	0.639	0	Stroma
SLC1A2	0	0.290867714636537	0.77	0.64	0	Stroma
ECE2	0	0.257347584159133	0.804	0.739	0	Stroma
ITIH4	0	0.256395875475287	0.738	0.623	0	Stroma
OAS2	0	-0.252096	0.654	0.918	0	Stroma
DCBLD2	0	-0.252715	0.718	0.933	0	Stroma
SCD	0	-0.253482	0.679	0.897	0	Stroma
FUT2	0	-0.255189	0.792	0.892	0	Stroma
HOPX	0	-0.259368	0.568	0.883	0	Stroma
PRDM1	0	-0.262685	0.663	0.906	0	Stroma
MUC16	0	-0.268962	0.723	0.859	0	Stroma
SAMD9L	0	-0.272013	0.622	0.889	0	Stroma
GALNT12	0	-0.27204	0.707	0.921	0	Stroma
CXCL9	0	-0.273871	0.616	0.935	0	Stroma
ADAM12	0	-0.274284	0.764	0.954	0	Stroma
BMP4	0	-0.275934	0.672	0.915	0	Stroma
PHLDA2	0	-0.277545	0.734	0.911	0	Stroma
FNDC1	0	-0.281866	0.788	0.94	0	Stroma
WEE1	0	-0.282415	0.779	0.942	0	Stroma
CRYBG2	0	-0.282576	0.735	0.914	0	Stroma
RCN3	0	-0.283112	0.806	0.951	0	Stroma
SH3RF2	0	-0.283577	0.653	0.894	0	Stroma
ITGA11	0	-0.285275	0.734	0.916	0	Stroma
CALB2	0	-0.286029	0.666	0.867	0	Stroma
MYRF	0	-0.291876	0.835	0.962	0	Stroma
USH1C	0	-0.293271	0.72	0.887	0	Stroma
C5orf46	0	-0.293411	0.628	0.9	0	Stroma
ZNF185	0	-0.29355	0.706	0.926	0	Stroma
EPS8L3	0	-0.295001	0.667	0.855	0	Stroma
JUNB	0	-0.29839	0.967	0.996	0	Stroma
BAIAP2L1	0	-0.299761	0.758	0.937	0	Stroma
FA2H	0	-0.299956	0.673	0.87	0	Stroma
PROM2	0	-0.301801	0.761	0.921	0	Stroma
HIST1H3D	0	-0.304102	0.643	0.897	0	Stroma
S100A2	0	-0.304302	0.764	0.9	0	Stroma
ITGA6	0	-0.304603	0.842	0.972	0	Stroma
IL1RN	0	-0.304652	0.665	0.857	0	Stroma
EPS8L1	0	-0.305681	0.678	0.86	0	Stroma
HIST1H4I	0	-0.308546	0.583	0.843	0	Stroma
ABLIM3	0	-0.308826	0.722	0.914	0	Stroma
SLC44A4	0	-0.308934	0.721	0.918	0	Stroma
KIF26B	0	-0.311102	0.769	0.948	0	Stroma
MUCL3	0	-0.311693	0.718	0.933	0	Stroma
HK2	0	-0.311862	0.589	0.834	0	Stroma
MFSD4A	0	-0.311864	0.642	0.93	0	Stroma
RHOB	0	-0.313084	0.945	0.995	0	Stroma
KRT16	0	-0.315148	0.662	0.859	0	Stroma
CX3CL1	0	-0.315208	0.728	0.925	0	Stroma
FRMD6	0	-0.315376	0.791	0.957	0	Stroma
PLEK2	0	-0.315546	0.777	0.924	0	Stroma
CDH3	0	-0.315982	0.703	0.901	0	Stroma
ADAMTS12	0	-0.319127	0.793	0.958	0	Stroma
PSMB9	0	-0.319305	0.642	0.907	0	Stroma
FCER1G	0	-0.321979	0.745	0.961	0	Stroma
NET1	0	-0.322839	0.802	0.949	0	Stroma
LDLR	0	-0.323276	0.761	0.939	0	Stroma
EHD1	0	-0.324149	0.77	0.934	0	Stroma
IDO1	0	-0.324528	0.768	0.95	0	Stroma
ADAM28	0	-0.324659	0.747	0.936	0	Stroma
PPP1R14C	0	-0.32583	0.728	0.867	0	Stroma
DUSP7	0	-0.325928	0.638	0.844	0	Stroma
LAMA3	0	-0.32818	0.779	0.938	0	Stroma
SGPP2	0	-0.328539	0.692	0.888	0	Stroma
GPNMB	0	-0.330128	0.824	0.98	0	Stroma
UNC93B1	0	-0.330879	0.735	0.947	0	Stroma
SFTA2	0	-0.332065	0.706	0.884	0	Stroma
MSLN	0	-0.334236	0.64	0.837	0	Stroma
MFAP5	0	-0.339945	0.808	0.963	0	Stroma
THY1	0	-0.340021	0.908	0.99	0	Stroma
GDA	0	-0.340066	0.661	0.926	0	Stroma
KLF5	0	-0.341558	0.726	0.93	0	Stroma
NPSR1	0	-0.343267	0.769	0.943	0	Stroma
PPARG	0	-0.344042	0.68	0.938	0	Stroma
ISG15	0	-0.344969	0.826	0.971	0	Stroma
GBP4	0	-0.345299	0.738	0.943	0	Stroma
ADAM19	0	-0.345427	0.728	0.913	0	Stroma
PPDPF	0	-0.345484	0.969	0.998	0	Stroma
LOX	0	-0.345751	0.82	0.96	0	Stroma
TMEM158	0	-0.345785	0.768	0.934	0	Stroma
CCL18	0	-0.34671	0.853	0.966	0	Stroma
CNN1	0	-0.346938	0.754	0.954	0	Stroma
TRPM4	0	-0.349126	0.737	0.941	0	Stroma
ACSL5	0	-0.349637	0.642	0.907	0	Stroma
ATP10B	0	-0.349853	0.777	0.949	0	Stroma
KLF4	0	-0.351213	0.774	0.945	0	Stroma
KCNK1	0	-0.352431	0.744	0.925	0	Stroma
CDH1	0	-0.353601	0.95	0.991	0	Stroma
FAM3C	0	-0.353705	0.745	0.937	0	Stroma
TRAK1	0	-0.354187	0.836	0.975	0	Stroma
LRRC8A	0	-0.357229	0.736	0.927	0	Stroma
PODXL	0	-0.360037	0.955	0.991	0	Stroma
TINAGL1	0	-0.364622	0.832	0.959	0	Stroma
C1QB	0	-0.364845	0.894	0.991	0	Stroma
NECTIN4	0	-0.366338	0.744	0.93	0	Stroma
MXD1	0	-0.367222	0.822	0.965	0	Stroma
LY6D	0	-0.368113	0.703	0.887	0	Stroma
SULT1C2	0	-0.368757	0.812	0.968	0	Stroma
HIST1H4A	0	-0.369748	0.747	0.94	0	Stroma
TPRG1	0	-0.37077	0.704	0.942	0	Stroma
CSTB	0	-0.372264	0.845	0.981	0	Stroma
EFNB1	0	-0.373221	0.685	0.933	0	Stroma
CLDN23	0	-0.374721	0.734	0.938	0	Stroma
TNS4	0	-0.375866	0.736	0.918	0	Stroma
ALDH3B1	0	-0.378969	0.671	0.909	0	Stroma
TUBA4A	0	-0.379303	0.786	0.948	0	Stroma
SDCBP2	0	-0.381267	0.673	0.908	0	Stroma
SLC16A3	0	-0.381624	0.704	0.914	0	Stroma
TMC5	0	-0.383101	0.776	0.942	0	Stroma
OAS3	0	-0.385765	0.716	0.933	0	Stroma
FBLN2	0	-0.390864	0.784	0.968	0	Stroma
CLDN7	0	-0.393928	0.882	0.976	0	Stroma
ACTG2	0	-0.39568	0.768	0.963	0	Stroma
RHOF	0	-0.397748	0.725	0.925	0	Stroma
RRAS	0	-0.397822	0.764	0.957	0	Stroma
SRD5A3	0	-0.398244	0.769	0.957	0	Stroma
PFKP	0	-0.398976	0.718	0.932	0	Stroma
HS3ST1	0	-0.40215	0.652	0.911	0	Stroma
ALS2CL	0	-0.402435	0.777	0.958	0	Stroma
CTSK	0	-0.402574	0.869	0.98	0	Stroma
ARL14	0	-0.40352	0.824	0.964	0	Stroma
FBP1	0	-0.403568	0.928	0.989	0	Stroma
EXOC3L4	0	-0.404157	0.67	0.947	0	Stroma
GAS1	0	-0.404201	0.867	0.963	0	Stroma
MGLL	0	-0.406617	0.718	0.916	0	Stroma
KLK6	0	-0.408019	0.75	0.922	0	Stroma
FAM3D	0	-0.409369	0.753	0.947	0	Stroma
CLTB	0	-0.410736	0.906	0.992	0	Stroma
SLC11A1	0	-0.413765	0.78	0.97	0	Stroma
TSPO	0	-0.416161	0.884	0.986	0	Stroma
IRF1	0	-0.416817	0.808	0.968	0	Stroma
VSIG2	0	-0.419094	0.736	0.955	0	Stroma
LY6E	0	-0.4216	0.777	0.964	0	Stroma
ACP5	0	-0.422237	0.85	0.985	0	Stroma
EGLN3	0	-0.422807	0.737	0.925	0	Stroma
TIMP3	0	-0.423296	0.967	0.995	0	Stroma
ADGRF1	0	-0.423355	0.686	0.927	0	Stroma
PITX1	0	-0.423687	0.644	0.887	0	Stroma
ANO1	0	-0.423807	0.797	0.977	0	Stroma
COX6B2	0	-0.424396	0.747	0.939	0	Stroma
ISLR	0	-0.424463	0.829	0.981	0	Stroma
PYGB	0	-0.425073	0.791	0.961	0	Stroma
MBOAT2	0	-0.42636	0.754	0.959	0	Stroma
ITGA5	0	-0.427612	0.904	0.987	0	Stroma
ISG20	0	-0.429742	0.699	0.929	0	Stroma
PCDH1	0	-0.434286	0.731	0.948	0	Stroma
SEMA7A	0	-0.439225	0.803	0.966	0	Stroma
ARL4C	0	-0.441489	0.877	0.991	0	Stroma
SLC2A1	0	-0.443919	0.757	0.938	0	Stroma
LOXL2	0	-0.444165	0.747	0.956	0	Stroma
EPHA2	0	-0.447968	0.818	0.964	0	Stroma
C1QC	0	-0.450158	0.924	0.994	0	Stroma
H1F0	0	-0.450501	0.949	0.992	0	Stroma
CDCP1	0	-0.450676	0.82	0.974	0	Stroma
APOC1	0	-0.451685	0.824	0.984	0	Stroma
FBN1	0	-0.454879	0.971	0.999	0	Stroma
B4GALT5	0	-0.454989	0.824	0.974	0	Stroma
TSPAN3	0	-0.455091	0.903	0.993	0	Stroma
PSCA	0	-0.456145	0.747	0.94	0	Stroma
TMEM54	0	-0.456645	0.769	0.949	0	Stroma
TNFSF10	0	-0.457299	0.803	0.971	0	Stroma
PXDN	0	-0.464127	0.757	0.967	0	Stroma
INPP4B	0	-0.464948	0.688	0.942	0	Stroma
OAS1	0	-0.465206	0.707	0.95	0	Stroma
MYO15B	0	-0.466429	0.858	0.986	0	Stroma
PADI1	0	-0.472488	0.767	0.958	0	Stroma
LPCAT4	0	-0.472534	0.775	0.972	0	Stroma
S100A16	0	-0.473097	0.859	0.98	0	Stroma
IFI30	0	-0.474504	0.92	0.999	0	Stroma
ADM	0	-0.476451	0.742	0.956	0	Stroma
HIST1H1B	0	-0.479482	0.739	0.959	0	Stroma
CRIP1	0	-0.482083	0.807	0.968	0	Stroma
SEMA3B	0	-0.483444	0.872	0.979	0	Stroma
CAPG	0	-0.484969	0.869	0.991	0	Stroma
CAMK2N1	0	-0.485644	0.79	0.967	0	Stroma
VASP	0	-0.487122	0.852	0.978	0	Stroma
KLK8	0	-0.488031	0.673	0.915	0	Stroma
ITGA2	0	-0.489684	0.75	0.953	0	Stroma
PCDH7	0	-0.489839	0.788	0.968	0	Stroma
GJB2	0	-0.491316	0.817	0.984	0	Stroma
SLC6A14	0	-0.491802	0.695	0.951	0	Stroma
EMILIN1	0	-0.492154	0.912	0.991	0	Stroma
ST14	0	-0.493243	0.862	0.983	0	Stroma
FLNB	0	-0.494659	0.911	0.993	0	Stroma
MST1R	0	-0.498233	0.784	0.962	0	Stroma
MMP28	0	-0.50539	0.69	0.906	0	Stroma
MET	0	-0.506137	0.812	0.98	0	Stroma
F3	0	-0.508932	0.931	0.995	0	Stroma
SLPI	0	-0.509966	0.786	0.948	0	Stroma
TNC	0	-0.512837	0.801	0.978	0	Stroma
LUM	0	-0.513537	0.99	1	0	Stroma
S100A10	0	-0.520621	0.989	1	0	Stroma
VCAN	0	-0.523177	0.952	0.998	0	Stroma
CEACAM1	0	-0.52468	0.748	0.963	0	Stroma
GSDMB	0	-0.525438	0.822	0.977	0	Stroma
MUC13	0	-0.525886	0.779	0.969	0	Stroma
CLIC3	0	-0.527291	0.804	0.979	0	Stroma
XDH	0	-0.528987	0.735	0.962	0	Stroma
MELTF	0	-0.530775	0.775	0.96	0	Stroma
MYL9	0	-0.531315	0.935	1	0	Stroma
ANXA2	0	-0.531346	0.922	0.994	0	Stroma
PDLIM7	0	-0.531511	0.859	0.993	0	Stroma
KRT23	0	-0.534372	0.767	0.968	0	Stroma
LGALS4	0	-0.53652	0.911	0.991	0	Stroma
INF2	0	-0.537762	0.924	0.998	0	Stroma
PDZK1IP1	0	-0.54202	0.91	0.985	0	Stroma
IFI6	0	-0.542669	0.957	0.999	0	Stroma
GCNT3	0	-0.543218	0.81	0.983	0	Stroma
COL5A2	0	-0.543892	0.849	0.988	0	Stroma
ERO1A	0	-0.546989	0.898	0.993	0	Stroma
COL10A1	0	-0.547024	0.829	0.982	0	Stroma
KLK7	0	-0.547115	0.701	0.928	0	Stroma
PLAAT3	0	-0.54844	0.88	0.99	0	Stroma
MMP2	0	-0.554682	0.941	0.999	0	Stroma
HLA-DQA1	0	-0.556097	0.936	0.995	0	Stroma
CTHRC1	0	-0.557824	0.895	0.997	0	Stroma
ANKRD36C	0	-0.559572	0.941	0.996	0	Stroma
JUP	0	-0.561511	0.89	0.984	0	Stroma
GBP2	0	-0.56219	0.777	0.987	0	Stroma
LYZ	0	-0.563242	0.987	1	0	Stroma
CAPN5	0	-0.563585	0.696	0.96	0	Stroma
APOL1	0	-0.563959	0.85	0.991	0	Stroma
TM4SF1	0	-0.572027	0.971	0.999	0	Stroma
IGFBP3	0	-0.572397	0.83	0.99	0	Stroma
MUC1	0	-0.576001	0.867	0.983	0	Stroma
GPX2	0	-0.57862	0.831	0.979	0	Stroma
PRSS22	0	-0.58037	0.871	0.985	0	Stroma
S100P	0	-0.587448	0.774	0.969	0	Stroma
THBS2	0	-0.587465	0.912	0.998	0	Stroma
ANTXR1	0	-0.587708	0.828	0.992	0	Stroma
OCIAD2	0	-0.590431	0.83	0.986	0	Stroma
PLAU	0	-0.590618	0.894	0.998	0	Stroma
COL5A1	0	-0.591761	0.928	0.999	0	Stroma
MDK	0	-0.595956	0.873	0.99	0	Stroma
KYNU	0	-0.596225	0.784	0.982	0	Stroma
INHBA	0	-0.60021	0.882	0.995	0	Stroma
APOE	0	-0.619453	0.977	0.999	0	Stroma
JPT1	0	-0.620009	0.863	0.989	0	Stroma
ITGB6	0	-0.620814	0.818	0.985	0	Stroma
TACSTD2	0	-0.623756	0.923	0.994	0	Stroma
PDLIM3	0	-0.634351	0.917	0.997	0	Stroma
CYP3A5	0	-0.651683	0.77	0.978	0	Stroma
ID1	0	-0.657672	0.805	0.991	0	Stroma
TNFRSF21	0	-0.660282	0.897	0.994	0	Stroma
LGALS3	0	-0.660551	0.904	0.997	0	Stroma
FXYD3	0	-0.661698	0.763	0.975	0	Stroma
ANXA3	0	-0.661873	0.862	0.982	0	Stroma
DHRS9	0	-0.662725	0.816	0.983	0	Stroma
MLPH	0	-0.664347	0.808	0.989	0	Stroma
TSPAN1	0	-0.664691	0.797	0.97	0	Stroma
LAMC2	0	-0.66979	0.863	0.993	0	Stroma
GPRC5A	0	-0.67172	0.867	0.99	0	Stroma
SPARC	0	-0.673246	0.997	1	0	Stroma
PLAUR	0	-0.674419	0.9	0.999	0	Stroma
NQO1	0	-0.675457	0.815	0.981	0	Stroma
TAGLN	0	-0.677609	0.974	0.999	0	Stroma
ITGA3	0	-0.680263	0.932	0.998	0	Stroma
LMO7	0	-0.68212	0.869	0.992	0	Stroma
TGFBI	0	-0.696078	0.911	0.998	0	Stroma
ACTA2	0	-0.697542	0.969	0.999	0	Stroma
COL17A1	0	-0.698498	0.765	0.982	0	Stroma
CTSE	0	-0.704261	0.788	0.983	0	Stroma
SULF1	0	-0.708336	0.935	1	0	Stroma
CTSB	0	-0.717098	0.977	1	0	Stroma
POSTN	0	-0.719081	0.942	0.999	0	Stroma
TNFAIP2	0	-0.720262	0.865	0.99	0	Stroma
CD55	0	-0.724274	0.901	0.997	0	Stroma
C15orf48	0	-0.731501	0.839	0.994	0	Stroma
COL12A1	0	-0.735905	0.86	0.995	0	Stroma
VILL	0	-0.736733	0.839	0.989	0	Stroma
MALL	0	-0.738489	0.851	0.988	0	Stroma
S100A14	0	-0.741329	0.881	0.994	0	Stroma
COL11A1	0	-0.743297	0.812	0.993	0	Stroma
MYH14	0	-0.746985	0.862	0.996	0	Stroma
ITGB4	0	-0.749099	0.923	0.996	0	Stroma
TMPRSS4	0	-0.757737	0.811	0.99	0	Stroma
DUOXA2	0	-0.763089	0.745	0.979	0	Stroma
KLK10	0	-0.768697	0.827	0.988	0	Stroma
SDC1	0	-0.768822	0.871	0.995	0	Stroma
TSPAN8	0	-0.770745	0.906	0.995	0	Stroma
LAMB3	0	-0.771982	0.878	0.994	0	Stroma
KRT7	0	-0.772768	0.963	0.999	0	Stroma
PLAT	0	-0.7778	0.873	0.998	0	Stroma
CLDN4	0	-0.779325	0.946	0.998	0	Stroma
TCN1	0	-0.779438	0.841	0.991	0	Stroma
GREM1	0	-0.784284	0.905	0.999	0	Stroma
S100A11	0	-0.789838	0.984	0.999	0	Stroma
MUC4	0	-0.795666	0.812	0.99	0	Stroma
FN1	0	-0.811614	0.998	1	0	Stroma
LCN2	0	-0.811959	0.969	0.998	0	Stroma
CXCL5	0	-0.83427	0.836	0.989	0	Stroma
TRIM29	0	-0.865582	0.848	0.995	0	Stroma
S100A6	0	-0.869372	0.999	1	0	Stroma
MMP11	0	-0.870022	0.879	0.997	0	Stroma
C19orf33	0	-0.891372	0.885	0.997	0	Stroma
DUOX2	0	-0.895452	0.793	0.989	0	Stroma
MMP7	0	-0.895514	0.967	0.998	0	Stroma
PLAAT4	0	-0.895968	0.89	0.997	0	Stroma
TNFRSF6B	0	-0.926158	0.903	0.997	0	Stroma
IFI27	0	-0.947079	0.953	0.999	0	Stroma
CEACAM5	0	-1.00687	0.901	0.999	0	Stroma
WFDC2	0	-1.03831	0.907	0.998	0	Stroma
GABRP	0	-1.10508	0.886	0.999	0	Stroma
SLC38A5	1.71685008424574e-305	0.644752233678621	0.86	0.687	3.43370016849149e-302	Stroma
INAVA	4.49663119578752e-304	-0.30054	0.763	0.925	8.99326239157504e-301	Stroma
HOMER2	1.71211897958609e-303	0.521352842424414	0.736	0.574	3.42423795917219e-300	Stroma
COQ8A	7.31699059144967e-303	0.446650509636216	0.742	0.563	1.46339811828993e-299	Stroma
DCDC2	1.65709320962641e-300	0.329374427255482	0.646	0.41	3.31418641925281e-297	Stroma
CTSS	7.13508603403632e-300	-0.300099	0.871	0.984	1.42701720680726e-296	Stroma
CD68	8.89456875834164e-297	-0.343139	0.794	0.966	1.77891375166833e-293	Stroma
CMTM3	2.51051350508518e-296	-0.282026	0.667	0.908	5.02102701017036e-293	Stroma
CD82	4.80786812626215e-296	-0.311229	0.799	0.948	9.61573625252431e-293	Stroma
SAT1	2.15470701694102e-294	-0.390415	0.935	0.997	4.30941403388205e-291	Stroma
CDH11	6.25282210264672e-293	-0.320896	0.832	0.966	1.25056442052934e-289	Stroma
CRISPLD2	4.59103515802213e-292	-0.364373	0.905	0.988	9.18207031604427e-289	Stroma
SYNGR2	4.78797885334958e-291	-0.356699	0.904	0.985	9.57595770669915e-288	Stroma
TPRN	1.49703552636269e-289	0.345311894281339	0.719	0.468	2.99407105272539e-286	Stroma
SERPINA5	3.160582848241e-289	0.578844163147158	0.71	0.615	6.32116569648199e-286	Stroma
C3	2.57672926132923e-288	0.902402268646957	0.947	0.948	5.15345852265847e-285	Stroma
ABHD2	1.70652544201731e-287	-0.297215	0.938	0.987	3.41305088403463e-284	Stroma
PRXL2B	8.10029038894922e-287	-0.281119	0.695	0.894	1.62005807778984e-283	Stroma
HIST1H2BD	9.98101774641163e-287	-0.338955	0.78	0.926	1.99620354928233e-283	Stroma
HIST1H2BO	1.99471041030722e-285	-0.299205	0.668	0.883	3.98942082061444e-282	Stroma
DMD	4.14043906033038e-285	0.452745349224538	0.733	0.573	8.28087812066076e-282	Stroma
HIST1H2AD	1.04382452355745e-284	-0.320125	0.668	0.906	2.08764904711489e-281	Stroma
IGFBP5	1.00381817669204e-283	-0.395391	0.954	0.998	2.00763635338408e-280	Stroma
ICAM1	2.56553723940965e-280	-0.318506	0.825	0.966	5.13107447881929e-277	Stroma
PRDX4	5.68114037828543e-280	1.02235773963852	0.919	0.886	1.13622807565709e-276	Stroma
CELSR1	9.32191198274408e-279	-0.250082	0.58	0.797	1.86438239654882e-275	Stroma
MAP1B	1.35277867128571e-277	-0.275598	0.805	0.951	2.70555734257142e-274	Stroma
SSR4	1.55578366983327e-277	0.871283677203835	0.943	0.966	3.11156733966655e-274	Stroma
CLDN1	4.54834127940415e-277	-0.363712	0.875	0.978	9.0966825588083e-274	Stroma
EIF4EBP1	3.46396454749311e-275	0.642490517529202	0.857	0.734	6.92792909498622e-272	Stroma
C7	1.94134675450375e-273	0.708434808938797	0.812	0.685	3.8826935090075e-270	Stroma
ALDH1A1	3.10257302626059e-273	0.48301814802716	0.799	0.71	6.20514605252118e-270	Stroma
UBD	4.88585519557687e-273	-0.340798	0.818	0.952	9.77171039115375e-270	Stroma
FAM240C	5.97502849187081e-273	0.296775164742111	0.667	0.566	1.19500569837416e-269	Stroma
PRSS8	2.10112618000053e-271	-0.309518	0.793	0.939	4.20225236000106e-268	Stroma
RAB3D	4.6448129255576e-270	0.352488042582172	0.787	0.543	9.2896258511152e-267	Stroma
SMAD3	2.22246703307956e-266	-0.356977	0.867	0.97	4.44493406615912e-263	Stroma
CKLF	2.45736947655121e-265	-0.285234	0.654	0.877	4.91473895310243e-262	Stroma
ARHGEF16	2.0856775364292e-260	-0.284952	0.722	0.868	4.1713550728584e-257	Stroma
EEF1G	7.24781016100362e-259	0.642155430157921	0.995	0.998	1.44956203220073e-255	Stroma
HIST1H2AE	5.71158111772795e-258	-0.275098	0.635	0.853	1.14231622354559e-254	Stroma
LGALS2	4.35027261811398e-256	0.413582101292311	0.718	0.592	8.70054523622795e-253	Stroma
PHGDH	7.55849097569416e-254	0.282487942499114	0.764	0.526	1.51169819513883e-250	Stroma
IGFBP6	1.3169502355341e-252	-0.257913	0.675	0.883	2.6339004710682e-249	Stroma
SEMA4B	5.06163519351878e-252	-0.279574	0.838	0.963	1.01232703870376e-248	Stroma
EPCAM	7.59722592350909e-252	-0.251384	0.939	0.989	1.51944518470182e-248	Stroma
TRAF4	5.21121682945099e-249	-0.297927	0.808	0.945	1.0422433658902e-245	Stroma
SULF2	4.83709112023554e-247	-0.262561	0.791	0.937	9.67418224047109e-244	Stroma
SOX4	1.49038858008511e-245	-0.284797	0.902	0.976	2.98077716017021e-242	Stroma
KLK11	1.36470957172586e-244	-0.273766	0.718	0.866	2.72941914345172e-241	Stroma
COL8A1	1.98039945179572e-244	-0.257492	0.71	0.892	3.96079890359144e-241	Stroma
SEL1L	6.6301032192984e-243	0.684724626426619	0.914	0.915	1.32602064385968e-239	Stroma
HTRA1	1.97540518291144e-242	-0.271518	0.876	0.97	3.95081036582288e-239	Stroma
S100A9	4.2818901766093e-242	-0.28081	0.747	0.915	8.5637803532186e-239	Stroma
TRIM47	1.27637742738707e-239	-0.262487	0.824	0.959	2.55275485477414e-236	Stroma
ERBB2	1.32002057202515e-239	-0.314577	0.788	0.924	2.6400411440503e-236	Stroma
PLPP2	4.76808045310193e-237	-0.257188	0.859	0.956	9.53616090620385e-234	Stroma
FDFT1	2.05717209720729e-235	-0.266585	0.821	0.952	4.11434419441457e-232	Stroma
C6	1.85947396492027e-232	0.486789660460597	0.65	0.496	3.71894792984054e-229	Stroma
HSPA1A	1.40453802937151e-227	-0.318856	0.788	0.928	2.80907605874301e-224	Stroma
MYC	3.84923036003148e-227	0.646296286780756	0.894	0.881	7.69846072006296e-224	Stroma
PPL	7.85276240940846e-226	-0.254872	0.72	0.863	1.57055248188169e-222	Stroma
ATP2A3	6.20676756155283e-225	0.465702162228261	0.771	0.61	1.24135351231057e-221	Stroma
FOS	9.41618028565374e-225	-0.25611	0.844	0.962	1.88323605713075e-221	Stroma
FKBP11	2.25427942492939e-223	0.505865981536567	0.802	0.685	4.50855884985878e-220	Stroma
NUCB2	5.38406890197596e-223	0.569938427723384	0.737	0.579	1.07681378039519e-219	Stroma
SEC11C	7.11107217743225e-222	0.545877162330229	0.81	0.682	1.42221443548645e-218	Stroma
ZC3H12A	1.65003238702128e-219	-0.27305	0.773	0.888	3.30006477404257e-216	Stroma
EGF	9.23816176646951e-219	0.339354078413542	0.661	0.605	1.8476323532939e-215	Stroma
PHYHD1	8.85945385382123e-218	0.254404911686259	0.676	0.513	1.77189077076425e-214	Stroma
ITGB2	1.76595176205755e-217	-0.252745	0.786	0.939	3.53190352411511e-214	Stroma
SLC39A8	4.31848544104024e-217	0.397222491002234	0.83	0.722	8.63697088208049e-214	Stroma
LTF	4.45878256509986e-217	0.356840550522505	0.818	0.79	8.91756513019972e-214	Stroma
EPS8L2	1.7336007477765e-216	-0.302374	0.843	0.963	3.467201495553e-213	Stroma
NRCAM	3.42248122976822e-216	0.270630727914516	0.655	0.513	6.84496245953644e-213	Stroma
BACE1	5.34905291890983e-214	0.533925093616117	0.784	0.743	1.06981058378197e-210	Stroma
HIST1H2BG	5.79673452492766e-213	-0.28128	0.553	0.786	1.15934690498553e-209	Stroma
PPP1R1B	6.97340438887483e-211	0.469222244290729	0.798	0.649	1.39468087777497e-207	Stroma
NIBAN1	1.29581399880724e-208	0.386629186393921	0.77	0.682	2.59162799761447e-205	Stroma
RAB25	2.29561359178308e-208	-0.262417	0.825	0.934	4.59122718356617e-205	Stroma
KIF12	2.79420770080001e-208	0.270055193541779	0.734	0.538	5.58841540160002e-205	Stroma
PABPC4	1.09925471362398e-206	0.719673517435353	0.88	0.868	2.19850942724796e-203	Stroma
KCNJ16	1.27957878759308e-204	0.417710579034778	0.697	0.694	2.55915757518616e-201	Stroma
LRG1	3.07652502818797e-203	0.262803756843937	0.76	0.56	6.15305005637594e-200	Stroma
WNK2	5.02968181531059e-203	0.281266943084181	0.63	0.516	1.00593636306212e-199	Stroma
SELENOP	9.36469467968959e-203	0.474455141960817	0.824	0.782	1.87293893593792e-199	Stroma
NAMPT	5.48451071548166e-201	-0.251061	0.833	0.952	1.09690214309633e-197	Stroma
ACAT1	6.58230064955941e-197	0.514945621378181	0.756	0.65	1.31646012991188e-193	Stroma
TENT5C	1.54206223905389e-194	0.376642975378036	0.739	0.628	3.08412447810777e-191	Stroma
MACROD1	3.94770189106656e-190	0.489192620454715	0.814	0.661	7.89540378213312e-187	Stroma
AMBP	1.65756468243301e-186	0.330915837614993	0.66	0.564	3.31512936486602e-183	Stroma
GC	1.48807650536041e-178	0.27225858859744	0.555	0.358	2.97615301072082e-175	Stroma
TMOD1	7.61974713020035e-178	0.267956212192781	0.567	0.364	1.52394942604007e-174	Stroma
HSPA1B	8.6566956537745e-176	-0.250569	0.786	0.903	1.7313391307549e-172	Stroma
SARDH	2.14715154764186e-174	0.270806373195346	0.677	0.564	4.29430309528373e-171	Stroma
ONECUT1	4.30166416937809e-174	0.346611268096481	0.641	0.579	8.60332833875618e-171	Stroma
PKHD1	6.03924774530351e-165	0.341084351445295	0.702	0.567	1.2078495490607e-161	Stroma
HERPUD1	2.21837399609656e-162	0.569277878945326	0.881	0.865	4.43674799219312e-159	Stroma
HEYL	1.49072815938859e-161	0.561108188121882	0.805	0.695	2.98145631877717e-158	Stroma
GJB1	8.52360725182043e-152	0.292539167777672	0.761	0.626	1.70472145036409e-148	Stroma
SPP1	7.14736472377947e-151	0.662977483713401	0.983	0.995	1.42947294475589e-147	Stroma
IFT20	4.25322885370277e-149	0.483933519807245	0.872	0.775	8.50645770740554e-146	Stroma
DNASE1	2.67129624724349e-147	0.256058912775193	0.686	0.598	5.34259249448699e-144	Stroma
MT1F	4.60341312848665e-145	0.400862911980867	0.672	0.596	9.2068262569733e-142	Stroma
PDGFA	5.28702462822634e-145	0.494572164918204	0.933	0.919	1.05740492564527e-141	Stroma
MT1E	1.52706397363815e-141	0.659345942382491	0.883	0.845	3.05412794727629e-138	Stroma
PGM1	9.0923636478084e-140	0.495174290510983	0.882	0.806	1.81847272956168e-136	Stroma
CIRBP	1.16780546324191e-138	0.492089405413033	0.971	0.984	2.33561092648382e-135	Stroma
MYOM1	2.46407817583832e-138	0.306562457982538	0.808	0.793	4.92815635167664e-135	Stroma
FLRT2	3.76577294497566e-137	0.27958819164346	0.701	0.665	7.53154588995132e-134	Stroma
SLC39A14	2.14599092849596e-136	0.511487420214277	0.905	0.877	4.29198185699193e-133	Stroma
PSMD6	2.34007142153671e-131	0.544417964449798	0.761	0.658	4.68014284307343e-128	Stroma
SCTR	9.58640154002939e-124	0.537140114338024	0.857	0.83	1.91728030800588e-120	Stroma
CYB5A	1.46722013451491e-122	0.554397917061806	0.855	0.824	2.93444026902983e-119	Stroma
GMNN	2.70043469744322e-116	0.347110071069633	0.657	0.53	5.40086939488643e-113	Stroma
PLA2G12A	7.88819517124055e-116	0.3307428765634	0.724	0.58	1.57763903424811e-112	Stroma
DTNA	1.29142363337723e-115	0.360423845004257	0.6	0.502	2.58284726675446e-112	Stroma
TC2N	1.07483005110985e-113	0.502523433815154	0.902	0.916	2.14966010221969e-110	Stroma
MSRB1	4.57860241846011e-111	0.252217863878563	0.771	0.658	9.15720483692022e-108	Stroma
GCG	2.14377999554971e-110	1.1929541961664	0.681	0.555	4.28755999109942e-107	Stroma
FGFRL1	8.78775500393592e-110	0.513947570514318	0.927	0.903	1.75755100078718e-106	Stroma
PLTP	2.17773148218149e-98	0.342371859214836	0.849	0.816	4.35546296436299e-95	Stroma
MT1X	2.25618721016359e-95	0.536415443177812	0.806	0.747	4.51237442032718e-92	Stroma
IGHA1	1.19260823023606e-94	1.07848973622837	0.79	0.726	2.38521646047212e-91	Stroma
HDLBP	6.8409449147223e-94	0.573816	0.981	0.995	1.36818898294446e-90	Stroma
RARRES2	1.46494571696849e-92	0.406405575158998	0.962	0.984	2.92989143393697e-89	Stroma
HID1	2.51099108254688e-91	0.346599577089299	0.7	0.591	5.02198216509376e-88	Stroma
CRACR2B	6.71715442591144e-89	0.355135818693518	0.87	0.856	1.34343088518229e-85	Stroma
AKAP7	4.17456785596615e-83	0.297933772030147	0.549	0.479	8.34913571193229e-80	Stroma
PTP4A3	7.59332058155682e-83	0.316844440267042	0.816	0.683	1.51866411631136e-79	Stroma
PTGDS	8.23688172251174e-79	0.327499874711136	0.828	0.693	1.64737634450235e-75	Stroma
OBSL1	8.64226830275728e-74	0.336252127717841	0.919	0.915	1.72845366055146e-70	Stroma
SGK1	7.62383021728772e-71	0.437549644233078	0.934	0.941	1.52476604345754e-67	Stroma
OLFM4	2.27843913837509e-69	0.631700890044074	0.762	0.656	4.55687827675019e-66	Stroma
MTUS1	6.51498307037353e-69	0.397191451577374	0.841	0.856	1.30299661407471e-65	Stroma
CRP	7.79810750157484e-69	0.357428705571699	0.867	0.837	1.55962150031497e-65	Stroma
ABCA5	1.34960544277128e-68	0.251531061239492	0.7	0.655	2.69921088554255e-65	Stroma
LRIG1	1.35175325632814e-67	0.301717463324456	0.902	0.923	2.70350651265628e-64	Stroma
INSR	1.67884443917189e-65	0.296199185749185	0.938	0.955	3.35768887834378e-62	Stroma
CD24	1.90066802329612e-65	0.498626058137389	0.731	0.711	3.80133604659224e-62	Stroma
JCHAIN	1.153109430004e-62	0.684101170667524	0.826	0.812	2.306218860008e-59	Stroma
LMF2	5.74153867929368e-62	0.305521825628809	0.922	0.909	1.14830773585874e-58	Stroma
CXCL2	1.69718081884562e-61	0.291738236049656	0.585	0.518	3.39436163769124e-58	Stroma
ATP1A1	3.61419070453523e-59	0.548144334966949	0.942	0.974	7.22838140907046e-56	Stroma
SLC3A1	1.88513845894779e-55	0.330783776858541	0.566	0.551	3.77027691789557e-52	Stroma
DEPP1	2.29177591787076e-54	0.405753905004175	0.89	0.927	4.58355183574153e-51	Stroma
SH3YL1	4.64525850273615e-52	0.347458664582009	0.884	0.866	9.29051700547231e-49	Stroma
IDH2	2.74423904975138e-50	0.370709405516349	0.826	0.813	5.48847809950277e-47	Stroma
EIF3L	5.1141247292119e-50	0.260349822232306	0.81	0.74	1.02282494584238e-46	Stroma
PCMTD1	5.20386213239207e-50	0.331189353613523	0.804	0.788	1.04077242647841e-46	Stroma
ACSS1	6.3822165571266e-49	0.285903287420635	0.669	0.597	1.27644331142532e-45	Stroma
RAMP1	1.4341092227054e-48	0.258032207879051	0.769	0.637	2.86821844541079e-45	Stroma
TLE2	9.97309217296456e-47	0.29166726150079	0.75	0.722	1.99461843459291e-43	Stroma
DDT	2.65557704551811e-44	0.291233368448429	0.884	0.854	5.31115409103622e-41	Stroma
IGHG4	9.27073491904459e-39	0.410782304537362	0.535	0.699	1.85414698380892e-35	Stroma
EPHX1	1.02423185450683e-37	0.255533860290152	0.821	0.84	2.04846370901367e-34	Stroma
ALDH3A2	3.13000802899133e-35	0.324703569788155	0.846	0.853	6.26001605798266e-32	Stroma
RAB3IP	2.67131566176537e-32	0.255083854826453	0.509	0.451	5.34263132353075e-29	Stroma
COA3	7.89666399808562e-30	0.299482688634509	0.846	0.782	1.57933279961712e-26	Stroma
RHOBTB3	4.09259540072934e-28	0.292163047009461	0.833	0.876	8.18519080145868e-25	Stroma
SRPRA	3.30019200190531e-27	0.355790908962055	0.93	0.946	6.60038400381061e-24	Stroma
BCAM	9.25781581902607e-23	0.298582290705563	0.721	0.653	1.85156316380521e-19	Stroma
TOMM7	1.39535153525265e-22	0.30426843959581	0.91	0.948	2.79070307050529e-19	Stroma
PACSIN2	1.46913987682686e-20	0.298876116077416	0.85	0.87	2.93827975365372e-17	Stroma
HIST1H4C	2.10405044835716e-18	0.420633970337287	0.909	0.934	4.20810089671432e-15	Stroma
FURIN	9.851953134096e-18	0.254108826142354	0.847	0.823	1.9703906268192e-14	Stroma
ATP1B1	7.98389781629721e-17	0.308397217801256	0.949	0.986	1.59677956325944e-13	Stroma
EIF2A	3.43517077414638e-14	0.305966534057117	0.634	0.564	6.87034154829275e-11	Stroma
ALG5	7.36737218325457e-14	0.258256478678631	0.861	0.85	1.47347443665091e-10	Stroma
IGKC	2.30795145117421e-13	0.628136707014571	0.997	1	4.61590290234842e-10	Stroma
PCBD1	7.76117777819841e-13	0.306812903361974	0.653	0.657	1.55223555563968e-09	Stroma
JTB	5.6095218566925e-12	0.404004484436588	0.879	0.909	1.1219043713385e-08	Stroma
TTR	1.4855487973135e-10	0.28342197327135	0.453	0.393	2.97109759462699e-07	Stroma
IGHM	1.16096136784078e-08	0.473025677423607	0.577	0.583	2.32192273568157e-05	Stroma
IGHJ6	6.64841639891524e-07	0.511867135398699	0.402	0.48	0.00132968327978305	Stroma
LAPTM4B	2.07898082856196e-06	0.265890595257287	0.805	0.789	0.00415796165712391	Stroma
TXNIP	1.75070224436236e-05	0.481735233621441	0.926	0.952	0.0350140448872471	Stroma
GABRP.1	0	1.11618569208044	0.999	0.905	0	Tumor
CEACAM5.1	0	1.05675383781941	1	0.918	0	Tumor
WFDC2.1	0	1.04713413036827	1	0.922	0	Tumor
MMP7.1	0	0.949463524282553	0.999	0.972	0	Tumor
TNFRSF6B.1	0	0.94304407763186	1	0.918	0	Tumor
C19orf33.1	0	0.918313751135677	1	0.904	0	Tumor
IFI27.1	0	0.908855574222168	1	0.961	0	Tumor
DUOX2.1	0	0.905056247302689	0.997	0.824	0	Tumor
TRIM29.1	0	0.885649283357109	0.999	0.872	0	Tumor
S100A6.1	0	0.882839663506222	1	0.999	0	Tumor
LCN2.1	0	0.8717542653877	0.999	0.974	0	Tumor
TSPAN8.1	0	0.868220784378042	0.999	0.92	0	Tumor
CXCL5.1	0	0.865095611372214	0.997	0.86	0	Tumor
PLAAT4.1	0	0.863365739622205	0.999	0.908	0	Tumor
KRT7.1	0	0.829619309531473	1	0.969	0	Tumor
CLDN4.1	0	0.827067645549799	1	0.955	0	Tumor
TCN1.1	0	0.82050914234607	0.999	0.865	0	Tumor
ITGB4.1	0	0.808724618178413	1	0.934	0	Tumor
MUC4.1	0	0.801092890346545	0.998	0.84	0	Tumor
TMPRSS4.1	0	0.795776905457877	0.996	0.84	0	Tumor
KLK10.1	0	0.788097105091138	0.996	0.852	0	Tumor
DUOXA2.1	0	0.784001426265432	0.992	0.782	0	Tumor
LAMB3.1	0	0.783367463696481	0.999	0.896	0	Tumor
VILL.1	0	0.779562671322291	0.999	0.862	0	Tumor
MYH14.1	0	0.770882367046944	0.999	0.884	0	Tumor
S100A14.1	0	0.766614918600618	0.999	0.899	0	Tumor
MALL.1	0	0.754745467377355	0.999	0.872	0	Tumor
CTSE.1	0	0.75348735195457	0.995	0.818	0	Tumor
SDC1.1	0	0.747972669899666	0.999	0.891	0	Tumor
S100A11.1	0	0.740143786862933	1	0.987	0	Tumor
C15orf48.1	0	0.739577603782385	0.997	0.865	0	Tumor
PLAT.1	0	0.734133560960929	0.999	0.894	0	Tumor
MMP11.1	0	0.729374227821105	0.999	0.899	0	Tumor
TSPAN1.1	0	0.72738819575284	0.993	0.82	0	Tumor
DHRS9.1	0	0.727084504891532	0.998	0.84	0	Tumor
TNFAIP2.1	0	0.725693455125213	0.996	0.885	0	Tumor
CD55.1	0	0.72429765953237	1	0.917	0	Tumor
COL17A1.1	0	0.723625300475446	0.992	0.799	0	Tumor
NQO1.1	0	0.720534672373647	0.996	0.839	0	Tumor
GPRC5A.1	0	0.703540867376625	0.999	0.885	0	Tumor
ANXA3.1	0	0.699120616458716	0.995	0.88	0	Tumor
MLPH.1	0	0.696504505949387	0.995	0.838	0	Tumor
CYP3A5.1	0	0.696282892347155	0.994	0.801	0	Tumor
FXYD3.1	0	0.69007307804719	0.996	0.794	0	Tumor
LAMC2.1	0	0.684908455540989	0.999	0.884	0	Tumor
ITGA3.1	0	0.680256564821113	1	0.943	0	Tumor
OCIAD2.1	0	0.675709212633227	0.997	0.854	0	Tumor
LGALS3.1	0	0.672976872360648	1	0.919	0	Tumor
ITGB6.1	0	0.672428193526446	0.996	0.843	0	Tumor
TACSTD2.1	0	0.665052313322151	0.999	0.934	0	Tumor
TNFRSF21.1	0	0.660532185724267	0.999	0.912	0	Tumor
ID1.1	0	0.656609837894141	0.999	0.835	0	Tumor
LGALS4.1	0	0.653247316168342	0.999	0.923	0	Tumor
LMO7.1	0	0.64861016137691	0.997	0.889	0	Tumor
GPX2.1	0	0.644383896844424	0.994	0.852	0	Tumor
PRSS22.1	0	0.640130222584252	0.995	0.888	0	Tumor
S100P.1	0	0.637952957979506	0.989	0.802	0	Tumor
PDZK1IP1.1	0	0.627292903087829	0.995	0.92	0	Tumor
MUC1.1	0	0.624468894738234	0.991	0.885	0	Tumor
KYNU.1	0	0.621301811280146	0.994	0.814	0	Tumor
TM4SF1.1	0	0.609911947065835	1	0.975	0	Tumor
MDK.1	0	0.608269755575597	0.997	0.891	0	Tumor
CAPN5.1	0	0.60282002069392	0.981	0.736	0	Tumor
PLAAT3.1	0	0.600357273439686	0.997	0.897	0	Tumor
GCNT3.1	0	0.599751283441353	0.996	0.836	0	Tumor
JPT1.1	0	0.599635038257558	0.998	0.882	0	Tumor
ERO1A.1	0	0.592609262634839	0.999	0.913	0	Tumor
JUP.1	0	0.585009167833239	0.997	0.902	0	Tumor
CTSB.1	0	0.584588079894112	1	0.981	0	Tumor
ANKRD36C.1	0	0.57772365355255	1	0.949	0	Tumor
KRT23.1	0	0.567210826580077	0.99	0.796	0	Tumor
GREM1.1	0	0.566085780647025	1	0.92	0	Tumor
SLPI.1	0	0.565847593661656	0.98	0.805	0	Tumor
MET.1	0	0.565755614504056	0.996	0.837	0	Tumor
INF2.1	0	0.565386145369881	1	0.936	0	Tumor
KLK7.1	0	0.563330835037835	0.946	0.735	0	Tumor
COL12A1.1	0	0.563168291338197	0.998	0.882	0	Tumor
PLAUR.1	0	0.56282613276771	1	0.916	0	Tumor
CEACAM1.1	0	0.560545442103906	0.986	0.778	0	Tumor
IGFBP3.1	0	0.56028121996304	0.996	0.856	0	Tumor
GSDMB.1	0	0.559527096807047	0.991	0.845	0	Tumor
XDH.1	0	0.556642608305782	0.982	0.768	0	Tumor
MUC13.1	0	0.556575457581234	0.99	0.806	0	Tumor
COL11A1.1	0	0.548531370303882	0.997	0.842	0	Tumor
ST14.1	0	0.548179826477974	0.994	0.88	0	Tumor
S100A10.1	0	0.544759594114317	1	0.991	0	Tumor
SLC6A14.1	0	0.544067403368241	0.98	0.731	0	Tumor
F3.1	0	0.541259721927025	0.998	0.941	0	Tumor
ANXA2.1	0	0.537803704333924	0.998	0.933	0	Tumor
TSPAN3.1	0	0.537553667394073	1	0.917	0	Tumor
SEMA3B.1	0	0.536698776679505	0.994	0.886	0	Tumor
CLIC3.1	0	0.534245054960235	0.989	0.832	0	Tumor
TGFBI.1	0	0.530153646167934	0.999	0.925	0	Tumor
KLK8.1	0	0.526164373285141	0.948	0.706	0	Tumor
FLNB.1	0	0.523154400198643	0.999	0.924	0	Tumor
APOL1.1	0	0.520169581152216	0.999	0.872	0	Tumor
MST1R.1	0	0.517955582942646	0.98	0.809	0	Tumor
GBP2.1	0	0.50879882412871	0.997	0.811	0	Tumor
LPCAT4.1	0	0.508161121776129	0.99	0.804	0	Tumor
PSCA.1	0	0.508113341455117	0.96	0.774	0	Tumor
INPP4B.1	0	0.506513630483606	0.962	0.726	0	Tumor
MYO15B.1	0	0.502998815407173	0.998	0.876	0	Tumor
ITGA2.1	0	0.501781643021229	0.972	0.78	0	Tumor
OAS1.1	0	0.500048858152639	0.974	0.742	0	Tumor
MMP28.1	0	0.498507715103446	0.953	0.714	0	Tumor
PADI1.1	0	0.497266871331629	0.982	0.794	0	Tumor
TMEM54.1	0	0.496198525399751	0.97	0.794	0	Tumor
CAMK2N1.1	0	0.492461013826964	0.99	0.814	0	Tumor
VASP.1	0	0.485529477579863	0.993	0.869	0	Tumor
PCDH1.1	0	0.484397506351889	0.984	0.758	0	Tumor
EPHA2.1	0	0.48428894823613	0.989	0.837	0	Tumor
S100A16.1	0	0.481138460205506	0.996	0.876	0	Tumor
CRIP1.1	0	0.480876873026797	0.989	0.829	0	Tumor
MELTF.1	0	0.47912486548234	0.982	0.801	0	Tumor
H1F0.1	0	0.476272955722545	0.996	0.955	0	Tumor
CDCP1.1	0	0.475745484274779	0.986	0.843	0	Tumor
ADGRF1.1	0	0.470358656630014	0.957	0.719	0	Tumor
HS3ST1.1	0	0.468578809828005	0.943	0.687	0	Tumor
CLDN7.1	0	0.46664658928554	0.992	0.894	0	Tumor
KLK6.1	0	0.465780327755765	0.969	0.766	0	Tumor
B4GALT5.1	0	0.465238741907522	0.987	0.846	0	Tumor
ANTXR1.1	0	0.462280773286717	0.998	0.855	0	Tumor
VSIG2.1	0	0.460229656247365	0.982	0.766	0	Tumor
TNFSF10.1	0	0.457788370508772	0.988	0.827	0	Tumor
ADM.1	0	0.457692781751363	0.968	0.775	0	Tumor
MBOAT2.1	0	0.455390549345241	0.978	0.784	0	Tumor
PDLIM7.1	0	0.452241365579282	0.998	0.881	0	Tumor
ALS2CL.1	0	0.451940906890706	0.983	0.801	0	Tumor
EGLN3.1	0	0.451534745698743	0.969	0.757	0	Tumor
SLC2A1.1	0	0.450534584471756	0.967	0.78	0	Tumor
ARL14.1	0	0.450266410208716	0.986	0.842	0	Tumor
PITX1.1	0	0.450255858398336	0.913	0.679	0	Tumor
FAM3D.1	0	0.44962210287225	0.979	0.778	0	Tumor
GJB2.1	0	0.448761502820844	0.995	0.843	0	Tumor
SRD5A3.1	0	0.448169254847896	0.985	0.794	0	Tumor
PCDH7.1	0	0.445745481923584	0.981	0.816	0	Tumor
COX6B2.1	0	0.433831788003926	0.958	0.775	0	Tumor
TSPO.1	0	0.433058576129083	0.998	0.898	0	Tumor
CDH1.1	0	0.432680102137209	1	0.955	0	Tumor
MGLL.1	0	0.429562785945958	0.947	0.744	0	Tumor
ISG20.1	0	0.429178310263387	0.953	0.732	0	Tumor
RHOF.1	0	0.428382599220322	0.96	0.749	0	Tumor
SEMA7A.1	0	0.426996498179026	0.984	0.826	0	Tumor
CLTB.1	0	0.421405873898758	0.998	0.919	0	Tumor
TMC5.1	0	0.420468380881186	0.971	0.796	0	Tumor
CAPG.1	0	0.42000071959946	1	0.887	0	Tumor
EFNB1.1	0	0.417047309266724	0.959	0.72	0	Tumor
KCNK1.1	0	0.415660188127117	0.95	0.768	0	Tumor
PYGB.1	0	0.414559817320171	0.979	0.815	0	Tumor
KLF5.1	0	0.412865352436322	0.965	0.751	0	Tumor
SFTA2.1	0	0.412778097497551	0.918	0.727	0	Tumor
LY6E.1	0	0.412310659232032	0.985	0.803	0	Tumor
PODXL.1	0	0.412126324451577	0.999	0.959	0	Tumor
EXOC3L4.1	0	0.411914877179695	0.975	0.71	0	Tumor
CLDN23.1	0	0.410980113220797	0.964	0.762	0	Tumor
SULT1C2.1	0	0.409020857956459	0.987	0.833	0	Tumor
NECTIN4.1	0	0.407121352308148	0.951	0.77	0	Tumor
LY6D.1	0	0.40257899381702	0.922	0.725	0	Tumor
ANO1.1	0	0.40091961369992	0.992	0.824	0	Tumor
ACSL5.1	0	0.400154524108121	0.936	0.68	0	Tumor
SDCBP2.1	0	0.399906969120837	0.936	0.706	0	Tumor
EPCAM.1	0	0.399395371810274	0.999	0.945	0	Tumor
NPSR1.1	0	0.397467677873497	0.976	0.79	0	Tumor
PFKP.1	0	0.394269527353037	0.971	0.744	0	Tumor
TRAK1.1	0	0.39261312442824	0.99	0.856	0	Tumor
PPDPF.1	0	0.392208175486795	1	0.974	0	Tumor
PRSS8.1	0	0.391958092537093	0.968	0.81	0	Tumor
LDLR.1	0	0.390242826314695	0.97	0.783	0	Tumor
TPRG1.1	0	0.389738998502544	0.967	0.738	0	Tumor
CDH3.1	0	0.388628311936119	0.939	0.726	0	Tumor
MXD1.1	0	0.38640822948155	0.987	0.84	0	Tumor
PLEK2.1	0	0.384367108003103	0.952	0.794	0	Tumor
PPARG.1	0	0.381022294689004	0.969	0.715	0	Tumor
ATP10B.1	0	0.380366067741953	0.979	0.798	0	Tumor
LAMA3.1	0	0.377718579711469	0.965	0.799	0	Tumor
MYRF.1	0	0.377371739118266	0.985	0.85	0	Tumor
INAVA.1	0	0.373979872408184	0.964	0.78	0	Tumor
MUCL3.1	0	0.372831013961238	0.968	0.746	0	Tumor
ALDH3B1.1	0	0.371589163149097	0.945	0.702	0	Tumor
GDA.1	0	0.370626571203136	0.956	0.698	0	Tumor
PROM2.1	0	0.36898072107777	0.959	0.777	0	Tumor
TNS4.1	0	0.364152638410492	0.951	0.758	0	Tumor
SGPP2.1	0	0.363698942398163	0.929	0.714	0	Tumor
SLC44A4.1	0	0.362989369754903	0.955	0.745	0	Tumor
LRRC8A.1	0	0.362211612265956	0.955	0.761	0	Tumor
ADAM28.1	0	0.360529862489647	0.972	0.769	0	Tumor
MFSD4A.1	0	0.357193435530193	0.97	0.681	0	Tumor
KLF4.1	0	0.356897454590713	0.97	0.797	0	Tumor
MSLN.1	0	0.355077415515748	0.875	0.663	0	Tumor
PPP1R14C.1	0	0.351865999280348	0.926	0.735	0	Tumor
FA2H.1	0	0.346272296151288	0.908	0.696	0	Tumor
KRT8	0	0.345496173515746	1	0.993	0	Tumor
ABLIM3.1	0	0.341058009036509	0.94	0.748	0	Tumor
ZNF185.1	0	0.339839999179684	0.96	0.735	0	Tumor
IL1RN.1	0	0.331925639447411	0.883	0.691	0	Tumor
DUSP7.1	0	0.329257067435178	0.901	0.657	0	Tumor
SH3RF2.1	0	0.328682911696182	0.928	0.685	0	Tumor
HK2.1	0	0.327179349493852	0.899	0.612	0	Tumor
EPS8L3.1	0	0.326724843827772	0.873	0.694	0	Tumor
CX3CL1.1	0	0.323820336096152	0.939	0.757	0	Tumor
FUT2.1	0	0.321578265426282	0.915	0.803	0	Tumor
TFF1	0	0.317177960001339	0.873	0.639	0	Tumor
PHLDA2.1	0	0.316600736934275	0.947	0.754	0	Tumor
GALNT12.1	0	0.316391510843538	0.949	0.736	0	Tumor
USH1C.1	0	0.309933641674668	0.926	0.738	0	Tumor
CRYBG2.1	0	0.309349169399739	0.944	0.758	0	Tumor
WEE1.1	0	0.300982038655394	0.966	0.8	0	Tumor
TUFT1	0	0.295495579483048	0.958	0.814	0	Tumor
IDO1.1	0	0.29508561122051	0.974	0.793	0	Tumor
MUC16.1	0	0.287848664657013	0.895	0.736	0	Tumor
GBP4.1	0	0.282606942904304	0.961	0.768	0	Tumor
BMP4.1	0	0.275159065862848	0.952	0.703	0	Tumor
PHGR1	0	0.265462891911748	0.953	0.751	0	Tumor
SCEL	0	0.262888156981473	0.929	0.768	0	Tumor
SDR16C5	0	0.260778917690728	0.828	0.645	0	Tumor
MUC3A	0	0.255093635744864	0.939	0.56	0	Tumor
CHST4	0	0.253601278819637	0.934	0.657	0	Tumor
SAMD9L.1	0	0.252270251332202	0.938	0.654	0	Tumor
SLC1A2.1	0	-0.276516	0.635	0.749	0	Tumor
BRSK2.1	0	-0.338258	0.5	0.719	0	Tumor
KIRREL2.1	0	-0.367416	0.517	0.705	0	Tumor
PLIN5.1	0	-0.470075	0.828	0.827	0	Tumor
SLC39A5.1	0	-0.48799	0.454	0.704	0	Tumor
KCNK3.1	0	-0.496526	0.726	0.804	0	Tumor
TMEM52.1	0	-0.518162	0.486	0.694	0	Tumor
AQP8.1	0	-0.622887	0.583	0.752	0	Tumor
HPN.1	0	-0.830855	0.607	0.817	0	Tumor
EEF1B2.1	0	-0.942064	0.99	0.98	0	Tumor
MUC6.1	0	-0.952992	0.782	0.842	0	Tumor
EEF2.1	0	-1.01579	1	1	0	Tumor
SERPINI2.1	0	-1.15525	0.722	0.808	0	Tumor
NR5A2.1	0	-1.15946	0.829	0.859	0	Tumor
PDCD4.1	0	-1.16645	0.844	0.853	0	Tumor
RNASE1.1	0	-1.17695	0.894	0.886	0	Tumor
TMEM97.1	0	-1.28676	0.735	0.878	0	Tumor
SLC4A4.1	0	-1.28786	0.838	0.871	0	Tumor
AZGP1.1	0	-1.33596	0.825	0.888	0	Tumor
RBPJL.1	0	-1.48673	0.875	0.889	0	Tumor
PRSS3.1	0	-1.51606	0.757	0.874	0	Tumor
XBP1.1	0	-1.6211	0.981	0.957	0	Tumor
CLU.1	0	-1.9064	0.915	0.932	0	Tumor
SERPINA3.1	0	-1.93584	0.924	0.917	0	Tumor
CUZD1.1	0	-1.99681	0.882	0.901	0	Tumor
PDIA2.1	0	-2.08542	0.874	0.874	0	Tumor
GATM.1	0	-2.12416	0.95	0.926	0	Tumor
CELA2B.1	0	-2.51507	0.906	0.92	0	Tumor
KLK1.1	0	-2.61821	0.882	0.919	0	Tumor
SPINK1.1	0	-2.64523	1	1	0	Tumor
AMY2B.1	0	-2.91571	0.95	0.942	0	Tumor
PNLIPRP1.1	0	-3.02165	0.912	0.927	0	Tumor
CTRL.1	0	-3.22951	0.942	0.948	0	Tumor
SYCN.1	0	-3.32512	0.933	0.941	0	Tumor
CELA3A.1	0	-3.32682	1	1	0	Tumor
CTRC.1	0	-3.36004	0.998	0.996	0	Tumor
CPB1.1	0	-3.45071	0.999	0.996	0	Tumor
REG1A.1	0	-3.53214	1	0.999	0	Tumor
CPA1.1	0	-3.57264	0.999	0.999	0	Tumor
PRSS1.1	0	-3.58697	0.999	0.998	0	Tumor
PNLIP.1	0	-3.63346	1	1	0	Tumor
CTRB1.1	0	-3.6525	1	0.999	0	Tumor
CPA2.1	0	-3.70064	0.984	0.981	0	Tumor
CLPS.1	0	-3.75512	0.984	0.977	0	Tumor
GP2.1	0	-3.81542	0.991	0.986	0	Tumor
CEL.1	0	-3.83523	1	0.999	0	Tumor
CTRB2.1	0	-3.85992	0.997	0.996	0	Tumor
PLA2G1B.1	0	-3.91217	0.994	0.994	0	Tumor
REG1B.1	0	-3.94502	0.998	0.997	0	Tumor
TRPM4.1	5.42602782976652e-308	0.359731357999024	0.97	0.764	1.0852055659533e-304	Tumor
MT1G.1	1.16729591272453e-304	-1.12473	0.734	0.807	2.33459182544905e-301	Tumor
EPS8L1.1	1.17724227432903e-303	0.335449246075751	0.878	0.704	2.35448454865806e-300	Tumor
IFI6.1	1.31111918705921e-303	0.441025588710978	1	0.964	2.62223837411842e-300	Tumor
ITGA6.1	8.02153680945613e-303	0.365877264799278	0.988	0.86	1.60430736189123e-299	Tumor
KRT16.1	2.41948441406838e-302	0.339697189124574	0.886	0.688	4.83896882813675e-299	Tumor
FN1.1	1.73586663229399e-301	0.598212151163758	1	0.998	3.47173326458799e-298	Tumor
FGL1.1	1.98016117536158e-301	-0.405272	0.451	0.649	3.96032235072317e-298	Tumor
BAIAP2L1.1	2.55828315285477e-300	0.340940549898871	0.959	0.783	5.11656630570953e-297	Tumor
MAL2	3.84825854399041e-300	0.340407606866377	0.97	0.813	7.69651708798083e-297	Tumor
ARHGEF16.1	1.53636740878331e-298	0.349715481133212	0.906	0.736	3.07273481756662e-295	Tumor
S100A2.1	9.00406762065319e-297	0.29055122571508	0.936	0.777	1.80081352413064e-293	Tumor
DPEP1.1	2.36984518277192e-295	-0.710422	0.606	0.72	4.73969036554384e-292	Tumor
COL10A1.1	2.26862071079814e-293	0.45621281216918	0.992	0.852	4.53724142159628e-290	Tumor
HIST1H1B.1	4.04781624668993e-293	0.456506052635954	0.98	0.771	8.09563249337986e-290	Tumor
KLK11.1	6.57698409791591e-293	0.317438353946427	0.908	0.731	1.31539681958318e-289	Tumor
SPINT2	1.19629877740975e-292	0.287920657434382	0.999	0.978	2.3925975548195e-289	Tumor
SYNGR2.1	8.31895252438704e-292	0.401980967309242	0.998	0.915	1.66379050487741e-288	Tumor
TJP3	9.83043267322302e-292	0.288363953009073	0.841	0.578	1.9660865346446e-288	Tumor
NET1.1	1.35408670147547e-291	0.34908195670247	0.98	0.819	2.70817340295093e-288	Tumor
IRF1.1	3.40471611724231e-291	0.382760381136523	0.977	0.833	6.80943223448461e-288	Tumor
KIAA1324.1	1.88571291891065e-290	-0.702758	0.511	0.694	3.77142583782131e-287	Tumor
CFTR.1	9.7028324591517e-290	-1.23458	0.846	0.853	1.94056649183034e-286	Tumor
CLDN1.1	7.61407312971578e-289	0.426485676519877	0.993	0.888	1.52281462594316e-285	Tumor
TUBA4A.1	5.76923876783267e-288	0.376666476470241	0.972	0.807	1.15384775356653e-284	Tumor
PAIP2B.1	1.58953685634442e-287	-0.553494	0.589	0.719	3.17907371268883e-284	Tumor
FBP1.1	5.7134812137659e-287	0.397738471016729	0.996	0.937	1.14269624275318e-283	Tumor
EVPL	4.98244460908101e-286	0.256046349054083	0.858	0.664	9.96488921816202e-283	Tumor
FAM3C.1	5.39592211675179e-286	0.383563643617574	0.967	0.77	1.07918442335036e-282	Tumor
PLAU.1	7.05683400208444e-286	0.437360961554317	1	0.911	1.41136680041689e-282	Tumor
CSTB.1	1.45502156048135e-283	0.381294737773864	0.995	0.864	2.91004312096271e-280	Tumor
TNC.1	2.04601881114248e-282	0.352498634266812	0.989	0.829	4.09203762228497e-279	Tumor
LYZ.1	1.68304512230906e-281	0.471712926568083	1	0.99	3.36609024461813e-278	Tumor
OAS3.1	3.96891768517491e-281	0.361006555284379	0.964	0.744	7.93783537034981e-278	Tumor
PPL.1	1.35940113826667e-279	0.319788685981237	0.922	0.727	2.71880227653335e-276	Tumor
PDLIM3.1	1.64249376576105e-279	0.463279298709379	0.999	0.93	3.28498753152209e-276	Tumor
ARHGDIG.1	3.40002813038611e-279	-0.342704	0.638	0.74	6.80005626077223e-276	Tumor
PKP3	7.04483328426637e-278	0.300489867871313	0.943	0.785	1.40896665685327e-274	Tumor
P4HB.1	2.00443258584129e-277	-0.76556	0.999	0.989	4.00886517168257e-274	Tumor
APOC1.1	2.27583347100436e-277	0.309783565000554	0.993	0.849	4.55166694200872e-274	Tumor
IGFBP2.1	2.00491198574654e-275	-1.1024	0.654	0.767	4.00982397149309e-272	Tumor
CCL18.1	1.36422345986207e-274	0.263468273212972	0.977	0.869	2.72844691972414e-271	Tumor
SULF1.1	1.53796606790309e-274	0.511424154321853	1	0.946	3.07593213580619e-271	Tumor
RRAS.1	1.43294332344468e-273	0.364320452468239	0.986	0.789	2.86588664688937e-270	Tumor
EPS8L2.1	2.82781586234576e-273	0.363763861163253	0.989	0.856	5.65563172469151e-270	Tumor
TINAGL1.1	1.15654369513183e-272	0.370322406796039	0.979	0.848	2.31308739026365e-269	Tumor
BHLHA15.1	1.44841143590942e-272	-1.25416	0.757	0.764	2.89682287181885e-269	Tumor
ACP5.1	2.03472124109901e-272	0.302424491875961	0.991	0.872	4.06944248219802e-269	Tumor
HLA-DQA1.1	2.26312432547878e-270	0.395474338070747	0.998	0.945	4.52624865095757e-267	Tumor
SLC16A3.1	3.34119134959165e-270	0.322037358634729	0.94	0.733	6.68238269918329e-267	Tumor
SEMA4B.1	1.06269244500044e-268	0.347840643160384	0.984	0.854	2.12538489000087e-265	Tumor
ERP27.1	1.6211352740689e-268	-0.600821	0.611	0.727	3.2422705481378e-265	Tumor
GAMT.1	1.76696813350861e-267	-0.728166	0.702	0.755	3.53393626701723e-264	Tumor
TMEM265	4.35503858120734e-266	0.299848854250042	0.932	0.667	8.71007716241468e-263	Tumor
UBD.1	7.92150686201789e-265	0.371262974389866	0.97	0.837	1.58430137240358e-261	Tumor
TPST2.1	2.75713045335388e-264	-0.710987	0.793	0.847	5.51426090670776e-261	Tumor
SPX.1	3.8411938507015e-264	-0.289678	0.624	0.704	7.682387701403e-261	Tumor
COL5A2.1	4.22958173124972e-264	0.422604918838085	0.996	0.87	8.45916346249944e-261	Tumor
TAGLN.1	6.44369092008215e-264	0.480092393999487	1	0.978	1.28873818401643e-260	Tumor
SMAD3.1	1.21143806385542e-263	0.404792622920503	0.987	0.88	2.42287612771083e-260	Tumor
TCEA3.1	7.50231519481351e-262	-0.862703	0.671	0.799	1.5004630389627e-258	Tumor
ABHD2.1	1.71153893177232e-260	0.33517708066008	0.998	0.943	3.42307786354464e-257	Tumor
SYT8	4.59267583405203e-260	0.26870583720958	0.937	0.743	9.18535166810405e-257	Tumor
HIST1H4I.1	5.61428000275284e-259	0.279623981797355	0.88	0.617	1.12285600055057e-255	Tumor
CAMK2N2.1	6.97903857820864e-259	-0.419832	0.634	0.742	1.39580771564173e-255	Tumor
PTK6	2.39337081019539e-258	0.266672181264543	0.816	0.673	4.78674162039077e-255	Tumor
SDC4	2.63792319672622e-258	0.333040357768585	0.998	0.953	5.27584639345245e-255	Tumor
CKLF.1	3.0324043834297e-256	0.301304144029693	0.935	0.676	6.0648087668594e-253	Tumor
SPARC.1	5.17174479764114e-255	0.460034549808974	1	0.997	1.03434895952823e-251	Tumor
POSTN.1	7.2867942921698e-255	0.478899251010875	1	0.952	1.45735885843396e-251	Tumor
STX1A	1.56569727323395e-254	0.277786051987541	0.87	0.717	3.13139454646789e-251	Tumor
C3.1	2.78235461321639e-254	-1.01613	0.957	0.944	5.56470922643278e-251	Tumor
EPHX2.1	1.67025778901418e-252	-0.409919	0.414	0.67	3.34051557802836e-249	Tumor
PSMB9.1	3.82724934707911e-252	0.282182867230969	0.936	0.68	7.65449869415823e-249	Tumor
EIF4B.1	4.59963004727755e-252	-0.935946	0.99	0.961	9.19926009455511e-249	Tumor
EZR	1.89872024756606e-251	0.270901490916252	0.947	0.821	3.79744049513211e-248	Tumor
AOX1.1	1.16991128402733e-249	-0.596338	0.693	0.735	2.33982256805466e-246	Tumor
BIRC3	7.41348996781579e-249	0.285320447908756	0.931	0.673	1.48269799356316e-245	Tumor
PRXL2B.1	3.17722368563275e-247	0.277294904728759	0.934	0.718	6.3544473712655e-244	Tumor
RAB25.1	3.6352728375825e-247	0.328098564715339	0.969	0.834	7.27054567516501e-244	Tumor
ERBB2.1	1.6438505545177e-246	0.36352860482883	0.967	0.799	3.28770110903541e-243	Tumor
PLPP2.1	8.77204737474879e-246	0.312959530208567	0.972	0.871	1.75440947494976e-242	Tumor
SERPINB5	1.04306525842194e-245	0.257750276939859	0.791	0.613	2.08613051684388e-242	Tumor
INS.1	8.14060534498034e-245	-2.10199	0.814	0.852	1.62812106899607e-241	Tumor
FDFT1.1	2.10556259324524e-244	0.317316134065697	0.972	0.838	4.21112518649047e-241	Tumor
UNC93B1.1	3.6932575605071e-244	0.312359369131856	0.974	0.764	7.3865151210142e-241	Tumor
GDF15.1	1.99119898783954e-243	-0.579058	0.789	0.858	3.98239797567907e-240	Tumor
IMPA2.1	3.92497029557438e-243	-0.662144	0.664	0.753	7.84994059114876e-240	Tumor
RBP1.1	7.66732720638586e-241	-0.777478	0.85	0.832	1.53346544127717e-237	Tumor
INHBA.1	1.0905026255718e-240	0.424251599645982	0.999	0.901	2.1810052511436e-237	Tumor
GAS1.1	1.57196375051007e-240	0.283488138084937	0.974	0.88	3.14392750102014e-237	Tumor
RHOB.1	4.40056298159825e-240	0.314740836239266	1	0.953	8.80112596319651e-237	Tumor
PXDN.1	5.86650090928725e-240	0.326216922052351	0.979	0.79	1.17330018185745e-236	Tumor
ACTA2.1	5.3171411813402e-238	0.469680103367912	1	0.974	1.06342823626804e-234	Tumor
HIST1H3D.1	7.55129484728931e-237	0.25898141042092	0.923	0.679	1.51025896945786e-233	Tumor
EHD1.1	9.5077119568159e-237	0.292232954803284	0.957	0.792	1.90154239136318e-233	Tumor
HIST1H2BD.1	2.61771409693838e-236	0.34586693945841	0.954	0.797	5.23542819387676e-233	Tumor
SFRP5.1	6.55685957513718e-235	-0.593772	0.708	0.764	1.31137191502744e-231	Tumor
AQP1.1	4.43416280784136e-234	-0.778048	0.887	0.868	8.86832561568272e-231	Tumor
CXCL12.1	4.74723995886954e-234	-0.710095	0.917	0.878	9.49447991773907e-231	Tumor
FXYD2.1	6.07352430103887e-231	-0.65526	0.704	0.763	1.21470486020777e-227	Tumor
TRIM47.1	7.15570492848481e-231	0.30950574197865	0.978	0.842	1.43114098569696e-227	Tumor
HIST1H2AE.1	7.37325173816894e-231	0.269130772859394	0.896	0.66	1.47465034763379e-227	Tumor
HIST1H2BG.1	7.70051040056243e-227	0.312456447862359	0.859	0.572	1.54010208011249e-223	Tumor
CD82.1	1.42099012111682e-225	0.271757564812311	0.974	0.818	2.84198024223364e-222	Tumor
TRAF4.1	1.07298325158771e-224	0.306435159482319	0.971	0.825	2.14596650317543e-221	Tumor
HIST1H2BO.1	1.79530221329116e-223	0.28059315014791	0.914	0.697	3.59060442658232e-220	Tumor
SLC38A3.1	3.04065046903733e-223	-0.291981	0.682	0.72	6.08130093807466e-220	Tumor
C7.1	3.47989002768119e-223	-0.741333	0.702	0.785	6.95978005536239e-220	Tumor
B4GALNT3	2.40869911751835e-221	0.252727946779044	0.842	0.678	4.8173982350367e-218	Tumor
GCAT.1	4.41333222601433e-220	-0.354908	0.438	0.684	8.82666445202866e-217	Tumor
CD151	2.83908698031635e-218	0.268228232956251	1	0.978	5.6781739606327e-215	Tumor
JUNB.1	1.56250137797041e-216	0.287602520357933	0.997	0.972	3.12500275594082e-213	Tumor
LOXL2.1	2.7770862818985e-216	0.292065972284927	0.965	0.781	5.55417256379699e-213	Tumor
TMED6.1	2.0583474895341e-215	-0.312922	0.524	0.654	4.1166949790682e-212	Tumor
ITPR3	6.55321992438874e-213	0.250744647793067	0.934	0.734	1.31064398487775e-209	Tumor
HIST1H2AD.1	8.13054579823238e-211	0.264764536541908	0.94	0.699	1.62610915964648e-207	Tumor
ISG15.1	9.9256457453944e-210	0.273309736217189	0.985	0.847	1.98512914907888e-206	Tumor
ISLR.1	1.12702514560553e-209	0.290706682167125	0.99	0.853	2.25405029121106e-206	Tumor
LUM.1	1.58523054025265e-209	0.353736053257447	1	0.992	3.1704610805053e-206	Tumor
ERO1B.1	1.30574553131223e-208	-0.620325	0.542	0.709	2.61149106262446e-205	Tumor
CCDC9B	1.58699891391478e-208	0.263626378946545	0.936	0.745	3.17399782782956e-205	Tumor
GRB10.1	6.30446534556903e-208	-0.551735	0.629	0.789	1.26089306911381e-204	Tumor
TCF7L2	6.36473182879861e-208	0.264705847779245	0.981	0.871	1.27294636575972e-204	Tumor
HIST1H4A.1	7.95320206917847e-208	0.316204882720645	0.962	0.774	1.59064041383569e-204	Tumor
SAT1.1	6.76595205599612e-206	0.351144756395459	0.999	0.945	1.35319041119922e-202	Tumor
SLC11A1.1	3.89787985163369e-205	0.272535107873764	0.985	0.809	7.79575970326738e-202	Tumor
SLC43A1.1	5.56617783735648e-205	-0.531617	0.694	0.737	1.1132355674713e-201	Tumor
THBS2.1	1.8079817217791e-204	0.395546971236111	0.999	0.927	3.6159634435582e-201	Tumor
FOS.1	3.53838132219807e-204	0.314231962822775	0.98	0.859	7.07676264439613e-201	Tumor
APOE.1	2.72281685610427e-202	0.395854471025567	0.999	0.981	5.44563371220854e-199	Tumor
IFI30.1	5.76930797175803e-202	0.352140913764724	0.999	0.933	1.15386159435161e-198	Tumor
MYL9.1	2.8857769424271e-201	0.358404157968217	1	0.946	5.7715538848542e-198	Tumor
ARL4C.1	1.56720895742395e-198	0.283849263232731	0.995	0.896	3.1344179148479e-195	Tumor
CGN	4.56967297565629e-198	0.268803894924444	0.972	0.878	9.13934595131258e-195	Tumor
CTSS.1	5.74643875244063e-196	0.250092490993834	0.993	0.888	1.14928775048813e-192	Tumor
RPH3AL.1	9.43565089065796e-196	-0.518935	0.738	0.813	1.88713017813159e-192	Tumor
IL22RA1.1	1.20527181715811e-195	-0.508833	0.839	0.868	2.41054363431623e-192	Tumor
COL5A1.1	1.17047344540901e-194	0.372013413615359	1	0.94	2.34094689081801e-191	Tumor
AP1S3	1.99014895937104e-194	0.250910549258914	0.769	0.615	3.98029791874209e-191	Tumor
PBLD.1	2.04210890342206e-194	-0.370445	0.491	0.723	4.08421780684412e-191	Tumor
CTHRC1.1	1.79298978044247e-193	0.373180287041162	0.999	0.912	3.58597956088493e-190	Tumor
ITGA5.1	1.09863866834379e-191	0.278638132167737	0.993	0.916	2.19727733668759e-188	Tumor
BTG2.1	1.35278788590949e-190	-0.734271	0.754	0.811	2.70557577181898e-187	Tumor
EPB41L4B.1	1.5727581628731e-190	-0.473969	0.718	0.832	3.14551632574619e-187	Tumor
HSPA1A.1	2.03918228980158e-188	0.288207320538346	0.951	0.806	4.07836457960317e-185	Tumor
FAM3B.1	3.62990858671784e-188	-0.669521	0.736	0.838	7.25981717343568e-185	Tumor
ZC3H12A.1	8.69097910734273e-183	0.254881476677182	0.913	0.785	1.73819582146855e-179	Tumor
PRDX4.1	1.73109873692766e-181	-0.953384	0.907	0.908	3.46219747385532e-178	Tumor
FGFR3.1	5.67522303763281e-181	-0.39448	0.501	0.733	1.13504460752656e-177	Tumor
EEF1G.1	1.96867354362564e-179	-0.586051	0.997	0.996	3.93734708725128e-176	Tumor
HOMER2.1	1.17957853668884e-177	-0.490029	0.6	0.701	2.35915707337769e-174	Tumor
ANPEP.1	3.41555618512427e-177	-0.746042	0.949	0.906	6.83111237024854e-174	Tumor
ALDOB.1	6.67319201976619e-177	-0.633935	0.907	0.865	1.33463840395324e-173	Tumor
GPT2.1	2.10019730419495e-176	-0.320869	0.626	0.787	4.2003946083899e-173	Tumor
TRHDE.1	1.70637745944505e-171	-0.311353	0.594	0.653	3.4127549188901e-168	Tumor
LMO3.1	2.55584382590531e-170	-0.38008	0.542	0.642	5.11168765181061e-167	Tumor
COQ8A.1	3.97597262177677e-170	-0.420257	0.587	0.704	7.95194524355355e-167	Tumor
MMP2.1	3.20807903197731e-167	0.350510114551061	1	0.95	6.41615806395461e-164	Tumor
EMILIN1.1	1.06366553075729e-165	0.309936153180848	0.997	0.925	2.12733106151457e-162	Tumor
ALB.1	4.21850035303768e-165	-0.494762	0.579	0.661	8.43700070607535e-162	Tumor
VCAN.1	5.81198376528192e-165	0.322075683928845	0.999	0.959	1.16239675305638e-161	Tumor
RAP1GAP.1	1.61161387288081e-163	-0.524466	0.624	0.79	3.22322774576162e-160	Tumor
SLC39A8.1	1.77252279161509e-163	-0.408704	0.724	0.811	3.54504558323017e-160	Tumor
MYC.1	6.66854879526417e-159	-0.625371	0.916	0.882	1.33370975905283e-155	Tumor
RAB3D.1	1.47309594658918e-155	-0.325031	0.537	0.746	2.94619189317836e-152	Tumor
C1QC.1	4.30332167541364e-154	0.280540565889629	0.998	0.935	8.60664335082727e-151	Tumor
DMD.1	7.52694719705844e-154	-0.430224	0.615	0.694	1.50538943941169e-150	Tumor
SLC38A5.1	7.60057210851446e-154	-0.584147	0.71	0.824	1.52011442170289e-150	Tumor
SSR4.1	2.59797552847528e-153	-0.769741	0.981	0.943	5.19595105695056e-150	Tumor
DCDC2.1	4.7280539771226e-152	-0.277535	0.419	0.603	9.45610795424521e-149	Tumor
EIF4EBP1.1	1.09013058058743e-145	-0.582483	0.777	0.823	2.18026116117487e-142	Tumor
AKR7A3.1	1.57606330012665e-145	-0.68063	0.852	0.888	3.15212660025329e-142	Tumor
PABPC4.1	4.95584336025097e-145	-0.683518	0.892	0.871	9.91168672050194e-142	Tumor
SERPINA5.1	1.62535634120914e-143	-0.544558	0.672	0.677	3.25071268241828e-140	Tumor
SEL1L.1	7.82731422636697e-143	-0.639986	0.935	0.909	1.56546284527339e-139	Tumor
TPRN.1	7.51829608255734e-140	-0.286032	0.475	0.674	1.50365921651147e-136	Tumor
PHGDH.1	6.53845120010533e-139	-0.251186	0.514	0.726	1.30769024002107e-135	Tumor
FKBP11.1	1.98038441904763e-135	-0.489509	0.714	0.773	3.96076883809527e-132	Tumor
TIMP3.1	6.37003320958237e-135	0.278738371021437	0.995	0.971	1.27400664191647e-131	Tumor
ALDH1A1.1	9.493539409379e-135	-0.44669	0.776	0.764	1.8987078818758e-131	Tumor
IGF1	9.62473388952691e-133	-0.265887	0.492	0.639	1.92494677790538e-129	Tumor
TENT5C.1	4.17736242751453e-132	-0.385716	0.657	0.712	8.35472485502905e-129	Tumor
NIBAN1.1	3.37781674913063e-131	-0.389106	0.707	0.747	6.75563349826125e-128	Tumor
ATP2A3.1	4.805129734811e-131	-0.458259	0.645	0.733	9.61025946962201e-128	Tumor
HEYL.1	1.28636463576431e-129	-0.562755	0.706	0.783	2.57272927152861e-126	Tumor
SELENOP.1	7.01594845130648e-127	-0.456499	0.823	0.805	1.4031896902613e-123	Tumor
LTF.1	3.56357947675055e-126	-0.360423	0.819	0.805	7.1271589535011e-123	Tumor
FAM240C.1	3.99803216916489e-126	-0.261651	0.611	0.636	7.99606433832977e-123	Tumor
SEC11C.1	2.55672001208551e-125	-0.497857	0.714	0.778	5.11344002417102e-122	Tumor
NUCB2.1	2.8140573743101e-120	-0.506444	0.609	0.701	5.6281147486202e-117	Tumor
HERPUD1.1	7.8128135841588e-120	-0.571364	0.891	0.87	1.56256271683176e-116	Tumor
FBN1.1	6.86624626190049e-118	0.253263683354791	1	0.975	1.3732492523801e-114	Tumor
ACAT1.1	6.38375182710505e-117	-0.50398	0.682	0.729	1.27675036542101e-113	Tumor
BACE1.1	1.58107860214332e-114	-0.504658	0.798	0.761	3.16215720428664e-111	Tumor
PTGDS.1	1.72157977418976e-114	-0.464368	0.679	0.809	3.44315954837951e-111	Tumor
RARRES2.1	8.64333520195946e-114	-0.477908	0.988	0.964	1.72866704039189e-110	Tumor
C6.1	1.12994765203711e-112	-0.449679	0.53	0.613	2.25989530407422e-109	Tumor
NRCAM.1	5.9380928046803e-109	-0.258542	0.544	0.621	1.18761856093606e-105	Tumor
KIF12.1	1.01339151254175e-105	-0.257486	0.539	0.699	2.02678302508351e-102	Tumor
LGALS2.1	5.47765738360287e-100	-0.365215	0.656	0.677	1.09553147672057e-96	Tumor
PPP1R1B.1	1.21119241224564e-98	-0.406328	0.651	0.772	2.42238482449129e-95	Tumor
PDGFA.1	1.21063597833412e-93	-0.477788	0.933	0.926	2.42127195666824e-90	Tumor
SPP1.1	8.83064469766429e-92	-0.646033	0.998	0.985	1.76612893953286e-88	Tumor
PGM1.1	2.2526553563672e-90	-0.488473	0.828	0.862	4.50531071273441e-87	Tumor
GC.1	1.69889409619116e-89	-0.266973	0.38	0.515	3.39778819238232e-86	Tumor
KCNJ16.1	1.91486905108996e-88	-0.383582	0.752	0.679	3.82973810217991e-85	Tumor
MT1E.1	5.51222529221674e-83	-0.615158	0.879	0.867	1.10244505844335e-79	Tumor
JCHAIN.1	2.33338706789595e-82	-0.813394	0.825	0.82	4.66677413579191e-79	Tumor
MT1X.1	5.37375256776347e-82	-0.568946	0.77	0.789	1.07475051355269e-78	Tumor
IGHA1.1	4.02907400774716e-81	-1.08397	0.736	0.776	8.05814801549432e-78	Tumor
CIRBP.1	8.09648478585234e-80	-0.455196	0.987	0.972	1.61929695717047e-76	Tumor
MACROD1.1	1.05425396838986e-79	-0.434362	0.709	0.774	2.10850793677973e-76	Tumor
IFT20.1	3.60261542502774e-79	-0.438037	0.808	0.846	7.20523085005548e-76	Tumor
AMBP.1	1.69121446278374e-78	-0.3211	0.621	0.627	3.38242892556748e-75	Tumor
MT1F.1	3.038542545484e-72	-0.384838	0.648	0.644	6.077085090968e-69	Tumor
HDLBP.1	1.17126157679724e-71	-0.526215	0.996	0.983	2.34252315359447e-68	Tumor
IGKC.1	2.31329516553038e-71	-0.932526	1	0.997	4.62659033106075e-68	Tumor
PLTP.1	1.54908237443676e-69	-0.365808	0.846	0.834	3.09816474887353e-66	Tumor
ONECUT1.1	1.81723752748473e-69	-0.321664	0.639	0.613	3.63447505496946e-66	Tumor
SARDH.1	3.611688138895e-69	-0.255172	0.614	0.643	7.22337627779001e-66	Tumor
FLRT2.1	7.04519451373397e-69	-0.269296	0.703	0.684	1.40903890274679e-65	Tumor
PKHD1.1	2.27143552166409e-68	-0.293074	0.592	0.672	4.54287104332819e-65	Tumor
EGF.1	2.39769107977461e-68	-0.28593	0.681	0.629	4.79538215954923e-65	Tumor
WNK2.1	3.2818202345768e-63	-0.257133	0.588	0.589	6.5636404691536e-60	Tumor
SGK1.1	4.45134815069743e-63	-0.465986	0.954	0.931	8.90269630139485e-60	Tumor
PTP4A3.1	2.76652502630678e-61	-0.354495	0.706	0.786	5.53305005261356e-58	Tumor
SLC39A14.1	4.68914397381158e-60	-0.440068	0.919	0.888	9.37828794762316e-57	Tumor
MYOM1.1	1.02830704350339e-56	-0.263221	0.82	0.797	2.05661408700677e-53	Tumor
GMNN.1	1.0903148110644e-56	-0.301336	0.557	0.627	2.18062962212881e-53	Tumor
LRIG1.1	1.29074351896217e-53	-0.322137	0.941	0.901	2.58148703792435e-50	Tumor
CYB5A.1	5.31784732028071e-53	-0.490803	0.865	0.838	1.06356946405614e-49	Tumor
FGFRL1.1	6.22163803780103e-52	-0.461474	0.915	0.919	1.24432760756021e-48	Tumor
INSR.1	9.47437582351813e-51	-0.322682	0.966	0.938	1.89487516470363e-47	Tumor
PSMD6.1	1.16961076963254e-50	-0.462337	0.698	0.732	2.33922153926507e-47	Tumor
GCG.1	5.09255547225374e-50	-1.00858	0.577	0.652	1.01851109445075e-46	Tumor
DTNA.1	4.50929443086628e-48	-0.343387	0.555	0.568	9.01858886173256e-45	Tumor
PLA2G12A.1	2.19785971447565e-47	-0.283481	0.621	0.688	4.3957194289513e-44	Tumor
CRP.1	1.9416266539254e-45	-0.501568	0.86	0.855	3.8832533078508e-42	Tumor
OLFM4.1	2.11782204417279e-45	-0.704559	0.681	0.736	4.23564408834558e-42	Tumor
SCTR.1	2.18883105010146e-45	-0.482454	0.86	0.843	4.37766210020292e-42	Tumor
DEPP1.1	1.07019563996537e-43	-0.407621	0.948	0.89	2.14039127993073e-40	Tumor
OBSL1.1	8.85727041317095e-43	-0.314649	0.94	0.911	1.77145408263419e-39	Tumor
AKAP7.1	3.11214280859318e-40	-0.273651	0.507	0.529	6.22428561718637e-37	Tumor
EIF3L.1	6.15861178263735e-31	-0.258092	0.769	0.79	1.23172235652747e-27	Tumor
RAMP1.1	3.37152677096234e-29	-0.264034	0.67	0.737	6.74305354192468e-26	Tumor
CXCL2.1	2.31362425587645e-28	-0.255244	0.55	0.564	4.6272485117529e-25	Tumor
LMF2.1	4.71822789722275e-28	-0.269853	0.925	0.915	9.43645579444549e-25	Tumor
TC2N.1	5.04806317140589e-26	-0.386129	0.937	0.898	1.00961263428118e-22	Tumor
APOD	1.74590540272578e-25	-0.494466	0.908	0.874	3.49181080545155e-22	Tumor
ACSS1.1	1.92785757383795e-25	-0.278927	0.626	0.648	3.85571514767591e-22	Tumor
TLE2.1	4.13281697997642e-24	-0.318874	0.785	0.727	8.26563395995284e-21	Tumor
SRPRA.1	5.82261472065146e-22	-0.337876	0.961	0.929	1.16452294413029e-18	Tumor
CRACR2B.1	5.99506158321416e-22	-0.26887	0.876	0.862	1.19901231664283e-18	Tumor
DDT.1	4.57370746152216e-21	-0.268117	0.887	0.869	9.14741492304431e-18	Tumor
EPHX1.1	1.52610664996545e-20	-0.253016	0.872	0.815	3.0522132999309e-17	Tumor
PCMTD1.1	1.83623395117947e-20	-0.297092	0.842	0.785	3.67246790235893e-17	Tumor
IGHM.1	2.26017398518064e-20	-0.758327	0.581	0.579	4.52034797036127e-17	Tumor
IGHG4.1	3.51369004236123e-20	-0.449578	0.746	0.55	7.02738008472246e-17	Tumor
HID1.1	4.8075447261952e-20	-0.267454	0.66	0.661	9.61508945239039e-17	Tumor
MTUS1.1	1.62493773186901e-19	-0.330365	0.907	0.829	3.24987546373802e-16	Tumor
IDH2.1	1.63851424717732e-19	-0.320911	0.862	0.81	3.27702849435464e-16	Tumor
RHOBTB3.1	1.44272989700919e-18	-0.307834	0.917	0.829	2.88545979401838e-15	Tumor
FURIN.1	5.04368719869377e-17	-0.27634	0.853	0.834	1.00873743973875e-13	Tumor
ATP1A1.1	2.18308984753001e-16	-0.433507	0.992	0.942	4.36617969506002e-13	Tumor
TOMM7.1	2.45856261191942e-16	-0.288088	0.964	0.912	4.91712522383884e-13	Tumor
SH3YL1.1	6.74589880679306e-16	-0.294762	0.891	0.873	1.34917976135861e-12	Tumor
ALDH3A2.1	3.96939126277143e-15	-0.298321	0.885	0.838	7.93878252554287e-12	Tumor
BCAM.1	4.02970146488776e-12	-0.298156	0.69	0.699	8.05940292977551e-09	Tumor
THBS4	6.227130969827e-12	-0.285466	0.605	0.618	1.2454261939654e-08	Tumor
COA3.1	2.74641865392129e-11	-0.285851	0.824	0.823	5.49283730784258e-08	Tumor
SLC3A1.1	1.21826903916406e-09	-0.304019	0.615	0.545	2.43653807832811e-06	Tumor
JTB.1	5.92833493987201e-08	-0.361546	0.939	0.875	0.00011856669879744	Tumor
SFRP4	4.29569509114318e-07	-0.374923	0.818	0.748	0.000859139018228635	Tumor
IGHG1	3.80893099204533e-06	-0.533181	0.984	0.899	0.00761786198409065	Tumor
HIST1H4C.1	2.45224092531732e-05	-0.348517	0.959	0.907	0.0490448185063464	Tumor
CD24.1	0.000434586882225149	-0.378182	0.807	0.7	0.869173764450297	Tumor
PCBD1.1	0.00127023966568436	-0.266445	0.72	0.635	1	Tumor
LAPTM4B.1	0.00413360814950991	-0.272502	0.822	0.792	1	Tumor
EIF2A.1	0.00554745690890131	-0.271772	0.61	0.609	1	Tumor
HLA-DQA1.2	4.17253270877915e-222	0.458229056323463	0.989	0.952	8.3450654175583e-219	Interface
SPARC.2	4.70072108016148e-209	0.566857279978256	0.999	0.997	9.40144216032296e-206	Interface
ACTA2.2	2.11591340511524e-199	0.593650339122775	0.999	0.977	4.23182681023049e-196	Interface
POSTN.2	8.23699450845613e-196	0.616268081877931	0.999	0.957	1.64739890169123e-192	Interface
SPINK1.2	2.89832301800519e-194	-1.95172	1	1	5.79664603601038e-191	Interface
FGL1.2	2.86667453224977e-193	-0.334511	0.344	0.645	5.73334906449954e-190	Interface
CPA1.2	5.24694823176734e-193	-2.66733	0.999	0.999	1.04938964635347e-189	Interface
FN1.2	8.41281267720057e-193	0.605377261418265	0.999	0.999	1.68256253544011e-189	Interface
GP2.2	2.01079691733343e-192	-2.85856	0.98	0.989	4.02159383466685e-189	Interface
CTRL.2	5.27511843512539e-190	-2.47357	0.901	0.953	1.05502368702508e-186	Interface
CPA2.2	6.84145876880286e-188	-2.81372	0.964	0.985	1.36829175376057e-184	Interface
REG1B.2	3.88588094475969e-187	-2.90712	0.995	0.998	7.77176188951938e-184	Interface
CLPS.2	3.66220644010386e-185	-2.90613	0.961	0.981	7.32441288020771e-182	Interface
PRSS1.2	1.04945687907111e-184	-2.67912	0.997	0.998	2.09891375814222e-181	Interface
PNLIP.2	6.16049458576521e-184	-2.71798	0.999	1	1.23209891715304e-180	Interface
GATM.2	8.73029196532012e-184	-1.69951	0.887	0.938	1.74605839306402e-180	Interface
PRSS3.2	4.29261036565085e-181	-1.2346	0.769	0.86	8.58522073130171e-178	Interface
PNLIPRP1.2	2.48921749190648e-180	-2.34006	0.863	0.933	4.97843498381295e-177	Interface
CTRC.2	8.10022936142096e-180	-2.39806	0.997	0.997	1.62004587228419e-176	Interface
CELA3A.2	2.35479451601342e-179	-2.31531	1	1	4.70958903202683e-176	Interface
CEL.2	7.00596877639225e-179	-2.84908	0.999	0.999	1.40119375527845e-175	Interface
TMEM52.2	7.59331361562679e-179	-0.404317	0.413	0.684	1.51866272312536e-175	Interface
PLA2G1B.2	1.55533304739256e-178	-2.91127	0.994	0.994	3.11066609478512e-175	Interface
SULF1.2	9.02325349202837e-178	0.55515796548422	0.999	0.951	1.80465069840567e-174	Interface
TAGLN.2	1.00453350769839e-176	0.547019068275583	0.999	0.981	2.00906701539677e-173	Interface
COL5A1.2	1.66513971386451e-176	0.549560837472868	0.997	0.947	3.33027942772902e-173	Interface
CPB1.2	2.61708621061455e-176	-2.48621	0.995	0.996	5.2341724212291e-173	Interface
AMY2B.2	1.6384008186926e-174	-2.30705	0.903	0.95	3.27680163738519e-171	Interface
SYCN.2	5.45444556159809e-174	-2.55818	0.895	0.947	1.09088911231962e-170	Interface
CTRB1.2	6.20180266665771e-174	-2.42957	0.999	0.999	1.24036053333154e-170	Interface
APOE.2	1.16795725326721e-173	0.563741965440935	0.999	0.983	2.33591450653443e-170	Interface
CELA2B.2	7.76239821288445e-172	-1.88208	0.853	0.927	1.55247964257689e-168	Interface
LUM.2	3.38257839196051e-171	0.442566375982521	1	0.993	6.76515678392102e-168	Interface
ERP27.2	8.43545517152161e-170	-0.471892	0.496	0.733	1.68709103430432e-166	Interface
REG1A.2	1.21021488277386e-167	-2.43763	1	1	2.42042976554772e-164	Interface
KLK1.2	8.18190051164352e-167	-2.01276	0.851	0.92	1.6363801023287e-163	Interface
RBPJL.2	6.5468933581109e-166	-1.1386	0.809	0.898	1.30937867162218e-162	Interface
CUZD1.2	4.96592694436877e-165	-1.50125	0.815	0.91	9.93185388873754e-162	Interface
PDIA2.2	3.02402586720066e-164	-1.65064	0.8	0.885	6.04805173440132e-161	Interface
THBS2.2	3.2014846980463e-164	0.511187764513684	0.995	0.935	6.40296939609259e-161	Interface
VCAN.2	8.02318420697226e-163	0.501410558222356	0.997	0.964	1.60463684139445e-159	Interface
FBN1.2	9.94977346555594e-163	0.477017656898313	0.997	0.978	1.98995469311119e-159	Interface
SERPINI2.2	1.20242761562089e-162	-0.934807	0.673	0.806	2.40485523124178e-159	Interface
BHLHA15.2	1.17865331042778e-161	-1.03889	0.575	0.792	2.35730662085556e-158	Interface
CTRB2.2	4.53173290128208e-161	-2.62724	0.996	0.997	9.06346580256416e-158	Interface
ACTG2.1	1.13842279761171e-160	0.392887297775278	0.939	0.822	2.27684559522341e-157	Interface
IGFBP5.1	3.95748246397926e-158	0.446447112885049	0.998	0.966	7.91496492795852e-155	Interface
CTSB.2	8.26112432592059e-157	0.467021069675477	0.999	0.983	1.65222486518412e-153	Interface
ALDOB.2	1.3652281811472e-156	-0.535214	0.817	0.883	2.73045636229441e-153	Interface
MYL9.2	2.51940517744928e-156	0.466585183488721	0.999	0.952	5.03881035489857e-153	Interface
AZGP1.2	2.61400562362413e-156	-1.08959	0.803	0.885	5.22801124724826e-153	Interface
IL22RA1.2	1.16072729378534e-155	-0.480757	0.803	0.871	2.32145458757069e-152	Interface
AKR7A3.2	4.75618098821266e-155	-0.672043	0.83	0.888	9.51236197642532e-152	Interface
TMEM97.2	2.22869788093061e-153	-0.996226	0.772	0.857	4.45739576186122e-150	Interface
GREM1.2	8.25311735300982e-153	0.604919586039318	0.996	0.929	1.65062347060196e-149	Interface
AQP8.2	9.24131333123176e-153	-0.479201	0.558	0.739	1.84826266624635e-149	Interface
TRHDE.2	1.83389583873054e-152	-0.252252	0.425	0.673	3.66779167746107e-149	Interface
MUC6.2	2.39273759203193e-150	-0.623499	0.702	0.848	4.78547518406386e-147	Interface
FAM3B.2	3.17023447743889e-150	-0.615118	0.711	0.831	6.34046895487778e-147	Interface
INHBA.2	4.4289479229943e-148	0.493709892681205	0.989	0.912	8.8578958459886e-145	Interface
MMP2.2	3.37585944049443e-147	0.516474173138386	0.996	0.956	6.75171888098886e-144	Interface
EMILIN1.2	8.97988575666398e-147	0.465248779100993	0.983	0.934	1.7959771513328e-143	Interface
TGFBI.2	4.89000949980792e-146	0.50882453133923	0.996	0.933	9.78001899961585e-143	Interface
COL12A1.2	1.97238948229216e-144	0.529386633273968	0.989	0.896	3.94477896458432e-141	Interface
PAIP2B.2	7.580814718744e-143	-0.421259	0.518	0.716	1.5161629437488e-139	Interface
PDLIM3.2	1.19265324306082e-142	0.49773564149163	0.994	0.938	2.38530648612165e-139	Interface
KIRREL2.2	2.0348045562714e-142	-0.283244	0.485	0.691	4.06960911254281e-139	Interface
TNC.2	2.61890272332041e-142	0.443055312389924	0.961	0.85	5.23780544664081e-139	Interface
COL11A1.2	1.06121511019155e-140	0.561968592196076	0.987	0.86	2.12243022038311e-137	Interface
SLC4A4.2	1.31287353742668e-139	-0.934058	0.775	0.877	2.62574707485336e-136	Interface
CTHRC1.2	9.01669139375495e-139	0.491500507078108	0.994	0.922	1.80333827875099e-135	Interface
MMP11.2	1.5711016044796e-138	0.515553129965245	0.994	0.91	3.14220320895919e-135	Interface
ADAM12.1	3.15407507308256e-135	0.270620561238634	0.929	0.817	6.30815014616512e-132	Interface
CTSK.1	2.91931972398894e-132	0.435350345923071	0.966	0.9	5.83863944797789e-129	Interface
ANTXR1.2	6.84855027603739e-131	0.419119895594869	0.983	0.872	1.36971005520748e-127	Interface
IMPA2.2	1.51062544606843e-128	-0.490377	0.538	0.763	3.02125089213686e-125	Interface
ARHGDIG.2	4.3167099840034e-128	-0.27134	0.579	0.738	8.63341996800679e-125	Interface
KIAA1324.2	1.09565241910261e-126	-0.510932	0.46	0.683	2.19130483820522e-123	Interface
SERPINA3.2	1.81967278518969e-126	-1.19486	0.85	0.929	3.63934557037938e-123	Interface
HPN.2	5.60419517021602e-126	-0.615393	0.679	0.785	1.1208390340432e-122	Interface
TIMP3.2	2.23305495864368e-125	0.388932288434974	0.995	0.974	4.46610991728736e-122	Interface
NR5A2.2	1.53515838992112e-124	-0.858067	0.784	0.863	3.07031677984224e-121	Interface
PLAU.2	2.18163266318619e-124	0.459313739575923	0.995	0.921	4.36326532637238e-121	Interface
ISLR.2	5.97184826964936e-124	0.374525053968183	0.966	0.871	1.19436965392987e-120	Interface
GDF15.2	6.07034728095897e-124	-0.459054	0.77	0.854	1.21406945619179e-120	Interface
BRSK2.2	6.52961550730509e-124	-0.25025	0.51	0.694	1.30592310146102e-120	Interface
APOC1.2	4.89489640374415e-121	0.395856551976975	0.969	0.868	9.78979280748831e-118	Interface
GPT2.2	1.02353731907565e-120	-0.305307	0.638	0.768	2.04707463815129e-117	Interface
ARL4C.2	2.61447369645435e-120	0.413570653928113	0.985	0.908	5.2289473929087e-117	Interface
THY1.1	5.49200555939142e-120	0.363639526053721	0.983	0.93	1.09840111187828e-116	Interface
PLIN5.2	2.63550144202009e-119	-0.32455	0.743	0.84	5.27100288404018e-116	Interface
SLC43A1.2	2.88264305154594e-119	-0.376838	0.58	0.75	5.76528610309187e-116	Interface
RPH3AL.2	7.7365403851383e-119	-0.398106	0.65	0.819	1.54730807702766e-115	Interface
KCNK3.2	1.61862712517293e-118	-0.337024	0.682	0.803	3.23725425034587e-115	Interface
CFTR.2	2.41696337846725e-118	-0.907191	0.787	0.862	4.8339267569345e-115	Interface
EGF.2	1.7428349048151e-117	-0.259413	0.478	0.666	3.4856698096302e-114	Interface
PLAUR.2	2.72054911513678e-117	0.424835931974246	0.997	0.925	5.44109823027356e-114	Interface
GAMT.2	7.67803189389712e-117	-0.482897	0.577	0.769	1.53560637877942e-113	Interface
C1QC.2	3.65098203479773e-116	0.432953450752575	0.987	0.943	7.30196406959546e-113	Interface
GPNMB.1	4.28711111030545e-115	0.352638769669452	0.963	0.867	8.5742222206109e-112	Interface
PXDN.2	2.06609226185038e-114	0.394877411097646	0.947	0.814	4.13218452370077e-111	Interface
C1QB.1	4.73955690794721e-114	0.328132942161557	0.986	0.92	9.47911381589442e-111	Interface
PDCD4.2	1.46032382642794e-113	-0.82912	0.747	0.867	2.92064765285589e-110	Interface
IFI6.2	1.40176906639644e-112	0.370434208895531	0.999	0.968	2.80353813279287e-109	Interface
LOXL2.2	1.5480706438672e-112	0.407043160407669	0.94	0.804	3.0961412877344e-109	Interface
CRISPLD2.1	3.17886981457668e-112	0.37956512283221	0.979	0.928	6.35773962915336e-109	Interface
COL5A2.2	5.02242553781552e-112	0.399097899032331	0.975	0.887	1.0044851075631e-108	Interface
CCL18.2	8.49625039954241e-111	0.27364257709941	0.948	0.885	1.69925007990848e-107	Interface
CLU.2	7.32301413084532e-110	-1.22587	0.873	0.937	1.46460282616906e-106	Interface
ITGA5.2	9.93710880185704e-109	0.396588819013386	0.975	0.927	1.98742176037141e-105	Interface
LGALS2.2	1.77411763087378e-108	-0.294737	0.484	0.702	3.54823526174756e-105	Interface
S100A11.2	6.33554281127128e-108	0.359348604227162	0.998	0.988	1.26710856225426e-104	Interface
FBLN2.1	2.78275177513152e-107	0.385247693419567	0.936	0.836	5.56550355026303e-104	Interface
IFI30.2	2.42654413617694e-104	0.376879184008463	0.998	0.941	4.85308827235388e-101	Interface
LOX.1	1.0856489226091e-103	0.364280106392236	0.943	0.859	2.1712978452182e-100	Interface
ANPEP.2	1.15196751303041e-103	-0.616016	0.89	0.92	2.30393502606083e-100	Interface
EEF2.2	1.22223844726361e-103	-0.780745	1	1	2.44447689452722e-100	Interface
FXYD2.2	4.6899638618676e-102	-0.385222	0.591	0.774	9.3799277237352e-99	Interface
EPB41L4B.2	1.13335368656728e-101	-0.40537	0.73	0.819	2.26670737313455e-98	Interface
ERO1B.2	1.31332197580414e-101	-0.451257	0.478	0.701	2.62664395160827e-98	Interface
PDLIM7.2	1.37229398004634e-101	0.333980115953547	0.985	0.895	2.74458796009269e-98	Interface
COL10A1.2	1.04007103878327e-100	0.35602414010162	0.965	0.871	2.08014207756654e-97	Interface
AOX1.2	1.85751492976992e-100	-0.419238	0.592	0.746	3.71502985953984e-97	Interface
TCEA3.2	4.59332411680942e-100	-0.620147	0.647	0.79	9.18664823361885e-97	Interface
CAMK2N2.2	3.38058942540129e-99	-0.314735	0.602	0.736	6.76117885080258e-96	Interface
TMEM158.1	6.77944759633659e-99	0.33421941421844	0.911	0.814	1.35588951926732e-95	Interface
ACP5.2	7.36263744312595e-99	0.354296415677974	0.975	0.887	1.47252748862519e-95	Interface
SFRP2	2.6759879240789e-98	0.326905313226462	0.995	0.987	5.35197584815779e-95	Interface
TPST2.2	3.0572195990293e-98	-0.472791	0.724	0.852	6.1144391980586e-95	Interface
LYZ.2	4.27133381370828e-98	0.362248789443126	1	0.991	8.54266762741656e-95	Interface
XBP1.2	9.10734658448784e-98	-1.17043	0.947	0.965	1.82146931689757e-94	Interface
IFI27.2	1.96780869531023e-97	0.370738842578146	0.998	0.965	3.93561739062046e-94	Interface
KIF26B.1	6.70335359052736e-97	0.316911653264582	0.929	0.818	1.34067071810547e-93	Interface
APOL1.2	1.05441542983875e-96	0.290537514259865	0.978	0.889	2.10883085967749e-93	Interface
CDH11.1	1.43330444446387e-96	0.337497136584388	0.945	0.87	2.86660888892773e-93	Interface
RNASE1.2	2.67700153589567e-96	-0.872062	0.835	0.896	5.35400307179133e-93	Interface
IGFBP2.2	1.08642185947765e-95	-0.840331	0.601	0.763	2.1728437189553e-92	Interface
GABRP.2	2.09757207974525e-95	0.306310646002705	0.999	0.915	4.19514415949051e-92	Interface
SLC11A1.2	2.37028268940622e-95	0.380768997124823	0.946	0.833	4.74056537881243e-92	Interface
SLC39A5.2	3.81353755862456e-95	-0.379579	0.524	0.668	7.62707511724912e-92	Interface
ADAM19.1	8.32622289016701e-95	0.365817475267385	0.898	0.778	1.6652445780334e-91	Interface
RCN3.1	1.8002254200359e-93	0.333725312085734	0.918	0.849	3.60045084007181e-90	Interface
TPRN.2	3.10960639513056e-92	-0.271744	0.457	0.656	6.21921279026113e-89	Interface
MFAP5.1	4.28493791923295e-92	0.311952581010401	0.938	0.852	8.5698758384659e-89	Interface
GRB10.2	6.34988921545804e-92	-0.407997	0.606	0.776	1.26997784309161e-88	Interface
LMO3.2	3.7494106505629e-91	-0.252326	0.428	0.649	7.49882130112579e-88	Interface
SLC38A5.2	3.96640363090619e-91	-0.455274	0.65	0.821	7.93280726181237e-88	Interface
GBP2.2	3.56582831046429e-90	0.304738792316283	0.97	0.834	7.13165662092859e-87	Interface
ALB.2	7.81832478835528e-90	-0.429898	0.514	0.663	1.56366495767106e-86	Interface
HOPX.1	3.26300150384304e-89	0.283465230794701	0.823	0.658	6.52600300768608e-86	Interface
DCDC2.2	5.24342848947656e-89	-0.25134	0.395	0.587	1.04868569789531e-85	Interface
PLAAT4.2	6.29338978647013e-89	0.352989006292808	0.994	0.918	1.25867795729403e-85	Interface
MT1G.2	1.21384668514002e-88	-0.697628	0.663	0.811	2.42769337028005e-85	Interface
INS.2	1.85611240053778e-88	-1.88126	0.758	0.857	3.71222480107556e-85	Interface
SERPINA5.2	2.04546673467097e-88	-0.374876	0.519	0.701	4.09093346934194e-85	Interface
EPHX2.2	3.51214891025052e-88	-0.288393	0.442	0.639	7.02429782050104e-85	Interface
CNN1.1	5.0299965684303e-88	0.310432509407802	0.921	0.811	1.00599931368606e-84	Interface
WFDC2.2	6.32453326834655e-88	0.303739391954001	0.995	0.931	1.26490665366931e-84	Interface
CCDC80	1.05603049317212e-86	0.337399939270208	0.912	0.854	2.11206098634424e-83	Interface
CD24.2	1.33062727491952e-86	-0.457674	0.553	0.75	2.66125454983905e-83	Interface
RAP1GAP.2	1.95940210167126e-86	-0.391253	0.602	0.776	3.91880420334252e-83	Interface
ADAMTS12.1	7.50871239145905e-86	0.306411801159705	0.934	0.839	1.50174247829181e-82	Interface
OLFML2B	5.06315153855679e-85	0.26748090613128	0.928	0.86	1.01263030771136e-81	Interface
ALDH1A1.2	1.9154873265038e-84	-0.318463	0.6	0.793	3.83097465300759e-81	Interface
PLAT.2	3.58541566765223e-84	0.347088520247229	0.996	0.906	7.17083133530446e-81	Interface
GAS1.2	6.33538230407487e-84	0.348778343927015	0.944	0.895	1.26707646081497e-80	Interface
CAPG.2	8.03033813885185e-84	0.297278568370938	0.977	0.903	1.60606762777037e-80	Interface
IGHG1.1	1.42207874161627e-82	0.311423749752481	0.978	0.908	2.84415748323254e-79	Interface
GJB2.2	5.64538727174284e-82	0.265535636497459	0.967	0.863	1.12907745434857e-78	Interface
DPEP1.2	1.05221338501961e-81	-0.442278	0.562	0.715	2.10442677003921e-78	Interface
HTRA1.1	1.70034067007545e-81	0.308515225821719	0.947	0.904	3.4006813401509e-78	Interface
CD55.2	1.06237902214667e-80	0.263964396932158	0.992	0.927	2.12475804429333e-77	Interface
TC2N.2	2.94786097476278e-80	-0.453427	0.881	0.911	5.89572194952557e-77	Interface
RBP1.2	2.70650349170271e-79	-0.545623	0.748	0.849	5.41300698340542e-76	Interface
SDC1.2	6.19895530761287e-79	0.308379804104619	0.989	0.904	1.23979106152257e-75	Interface
FRMD6.1	5.23609536852446e-78	0.282369537500021	0.943	0.836	1.04721907370489e-74	Interface
PCDH7.2	7.97086139253857e-78	0.267397331032598	0.948	0.838	1.59417227850771e-74	Interface
KCNJ16.2	7.45190718264714e-77	-0.276034	0.597	0.711	1.49038143652943e-73	Interface
FGFR3.2	1.28507674293187e-76	-0.261152	0.517	0.707	2.57015348586374e-73	Interface
DMD.2	5.36674316960912e-76	-0.280057	0.503	0.703	1.07334863392182e-72	Interface
EIF4EBP1.2	7.4615386618077e-76	-0.45294	0.661	0.836	1.49230773236154e-72	Interface
COQ8A.2	4.85378893518529e-75	-0.281995	0.524	0.702	9.70757787037059e-72	Interface
CST1	8.68834657465425e-75	0.305623884822506	0.832	0.713	1.73766931493085e-71	Interface
MACROD1.2	1.91582075543034e-74	-0.349592	0.582	0.787	3.83164151086068e-71	Interface
EEF1B2.2	2.69880688758698e-74	-0.60085	0.983	0.982	5.39761377517396e-71	Interface
FNDC1.1	2.84134263178524e-74	0.273599515104961	0.903	0.833	5.68268526357048e-71	Interface
TNFRSF6B.2	3.537641984344e-74	0.274901482934158	0.992	0.928	7.07528396868801e-71	Interface
C6.2	4.43511790739535e-74	-0.321902	0.44	0.619	8.8702358147907e-71	Interface
S100A6.2	5.34782237796083e-74	0.271361893412727	1	0.999	1.06956447559217e-70	Interface
CD68.1	1.08426524551531e-73	0.30143262530556	0.941	0.842	2.16853049103062e-70	Interface
FCER1G.1	2.84031661677481e-73	0.258842867113262	0.927	0.806	5.68063323354963e-70	Interface
ADAMTS4	3.51350509867221e-73	0.277171491689561	0.911	0.873	7.02701019734442e-70	Interface
P4HB.2	3.99771908705212e-72	-0.54721	0.994	0.991	7.99543817410424e-69	Interface
ICAM1.1	1.08648961652662e-71	0.268450603484422	0.952	0.864	2.17297923305324e-68	Interface
SSR4.2	4.77287044507503e-71	-0.666858	0.94	0.953	9.54574089015005e-68	Interface
IGHG2	4.91601113654748e-71	0.433552232759964	0.928	0.897	9.83202227309495e-68	Interface
PPP1R1B.2	5.16232554841406e-71	-0.349695	0.646	0.76	1.03246510968281e-67	Interface
HOMER2.2	1.41477687950403e-69	-0.334682	0.53	0.701	2.82955375900805e-66	Interface
LMO7.2	1.22850118454815e-68	0.307792358580459	0.984	0.902	2.4570023690963e-65	Interface
PBLD.2	1.32953066804812e-68	-0.28959	0.552	0.69	2.65906133609625e-65	Interface
C19orf33.2	2.4244824574321e-68	0.251953683418908	0.993	0.915	4.8489649148642e-65	Interface
MUC4.2	2.48758979291135e-68	0.270792393550121	0.978	0.86	4.9751795858227e-65	Interface
TNFAIP2.2	5.65389875772727e-68	0.254069574906372	0.981	0.899	1.13077975154545e-64	Interface
BTG2.2	8.32909609536662e-68	-0.53688	0.682	0.817	1.66581921907332e-64	Interface
DUOX2.2	3.20204170615092e-67	0.282443347484637	0.975	0.845	6.40408341230184e-64	Interface
HID1.2	5.24669718414352e-67	-0.303283	0.476	0.69	1.0493394368287e-63	Interface
ISG15.2	3.56420442619008e-66	0.256241539159845	0.947	0.867	7.12840885238016e-63	Interface
PKHD1.2	8.31521821705145e-66	-0.25219	0.525	0.674	1.66304364341029e-62	Interface
ITGA11.1	4.68187145635532e-65	0.278050133220713	0.869	0.789	9.36374291271063e-62	Interface
JPT1.2	2.18456798225768e-63	0.270193723838686	0.975	0.898	4.36913596451536e-60	Interface
HLA-DMB	2.87536031441892e-63	0.274924902497434	0.879	0.827	5.75072062883784e-60	Interface
MELTF.2	1.69706156086668e-62	0.292240353975993	0.924	0.828	3.39412312173335e-59	Interface
ITGA3.2	3.73300478426465e-62	0.253275687184759	0.995	0.95	7.4660095685293e-59	Interface
GCAT.2	1.1161336538375e-61	-0.253858	0.505	0.648	2.23226730767499e-58	Interface
CRACR2B.2	5.08582970651493e-60	-0.319342	0.823	0.872	1.01716594130299e-56	Interface
NUCB2.2	6.29756216333552e-60	-0.412236	0.531	0.704	1.2595124326671e-56	Interface
LAMB3.2	2.67247802821723e-59	0.255791762761145	0.985	0.909	5.34495605643447e-56	Interface
ITGB2.1	4.65786075200104e-59	0.285933392421373	0.887	0.833	9.31572150400209e-56	Interface
BACE1.2	2.3098210890875e-58	-0.339504	0.651	0.788	4.619642178175e-55	Interface
MAP1B.1	3.85174421353144e-58	0.257613160398349	0.903	0.85	7.70348842706287e-55	Interface
EIF4B.2	5.34825359720429e-58	-0.718107	0.975	0.966	1.06965071944086e-54	Interface
PSMD6.2	1.30813710472215e-57	-0.424665	0.591	0.745	2.61627420944431e-54	Interface
SCTR.2	1.527790854739e-57	-0.378721	0.779	0.858	3.055581709478e-54	Interface
AQP1.2	3.21054992125937e-56	-0.450583	0.805	0.883	6.42109984251873e-53	Interface
SLC16A3.2	1.19032963760209e-55	0.252511244231113	0.87	0.765	2.38065927520419e-52	Interface
SEL1L.2	1.38558317543988e-55	-0.457956	0.883	0.919	2.77116635087977e-52	Interface
TRIM29.2	1.99305336130001e-55	0.259397475039524	0.988	0.887	3.98610672260002e-52	Interface
SEC11C.2	5.9666096490317e-55	-0.374263	0.628	0.785	1.19332192980634e-51	Interface
C15orf48.2	2.08561163789031e-54	0.252298246362039	0.989	0.88	4.17122327578062e-51	Interface
ATP2A3.2	1.52485448556698e-52	-0.266351	0.551	0.739	3.04970897113396e-49	Interface
PRDX4.2	5.64304373530645e-52	-0.724461	0.852	0.916	1.12860874706129e-48	Interface
SLC39A14.2	1.02239695977869e-50	-0.388191	0.806	0.909	2.04479391955737e-47	Interface
CXCL12.2	2.34749498390845e-49	-0.378356	0.847	0.893	4.6949899678169e-46	Interface
FKBP11.2	2.99294159672528e-48	-0.303631	0.636	0.779	5.98588319345056e-45	Interface
CYB5A.2	7.02109831413321e-47	-0.402719	0.756	0.858	1.40421966282664e-43	Interface
SFRP5.2	3.12571202109167e-46	-0.350554	0.678	0.763	6.25142404218333e-43	Interface
ACAT1.2	1.45977735608394e-44	-0.301601	0.599	0.737	2.91955471216787e-41	Interface
MTUS1.2	2.74335019743636e-42	-0.313158	0.77	0.858	5.48670039487273e-39	Interface
IFT20.2	8.43723057568824e-42	-0.333104	0.721	0.856	1.68744611513765e-38	Interface
SELENOP.2	3.5207222823849e-41	-0.286653	0.712	0.824	7.04144456476979e-38	Interface
EEF1G.2	4.39033363157744e-41	-0.446965	0.998	0.996	8.78066726315489e-38	Interface
GCG.2	6.90420545094496e-40	-1.02626	0.518	0.654	1.38084109018899e-36	Interface
GMNN.2	9.20377144868029e-38	-0.252258	0.485	0.631	1.84075428973606e-34	Interface
ATP1A1.2	2.32279058609e-37	-0.478149	0.945	0.954	4.64558117218e-34	Interface
FGFRL1.2	2.33925224410687e-37	-0.361162	0.882	0.924	4.67850448821375e-34	Interface
MYC.2	2.00220935305461e-35	-0.399	0.821	0.9	4.00441870610923e-32	Interface
CIRBP.2	7.54451845393251e-34	-0.324814	0.978	0.975	1.5089036907865e-30	Interface
MT1E.2	2.39963255897738e-33	-0.440654	0.789	0.882	4.79926511795476e-30	Interface
SPP1.2	5.91274293656644e-33	-0.404274	0.99	0.987	1.18254858731329e-29	Interface
PABPC4.2	3.87084057222302e-32	-0.46864	0.828	0.883	7.74168114444605e-29	Interface
SH3YL1.2	1.66708122856656e-30	-0.262926	0.824	0.886	3.33416245713313e-27	Interface
PDGFA.2	5.37370656990761e-28	-0.297285	0.895	0.933	1.07474131398152e-24	Interface
DEFB1	9.61021988631008e-28	-0.291971	0.955	0.952	1.92204397726202e-24	Interface
PGM1.2	5.66469363709413e-27	-0.283361	0.77	0.868	1.13293872741883e-23	Interface
C7.2	9.31760061528879e-27	-0.366983	0.655	0.784	1.86352012305776e-23	Interface
IDH2.2	3.17196941430514e-23	-0.271889	0.732	0.835	6.34393882861028e-20	Interface
HERPUD1.2	2.03898301828691e-22	-0.317477	0.822	0.883	4.07796603657382e-19	Interface
C3.2	5.3873654354609e-21	-0.402554	0.932	0.949	1.07747308709218e-17	Interface
ANXA4	8.25868419529486e-19	-0.314303	0.991	0.986	1.65173683905897e-15	Interface
HEYL.2	2.17277944992415e-17	-0.312902	0.676	0.78	4.3455588998483e-14	Interface
ATP1B1.1	2.35395527379003e-14	-0.423104	0.97	0.961	4.70791054758006e-11	Interface
OLFM4.2	7.82573815033654e-14	-0.264584	0.615	0.741	1.56514763006731e-10	Interface
HIST1H4C.2	8.69738469266948e-13	-0.334984	0.894	0.922	1.7394769385339e-09	Interface
HDLBP.2	2.07461545627016e-12	-0.391089	0.992	0.985	4.14923091254033e-09	Interface
IGHA1.2	1.11460180393989e-08	-0.663713	0.709	0.776	2.22920360787978e-05	Interface
MT1X.2	1.22009213468885e-08	-0.255267	0.708	0.797	2.4401842693777e-05	Interface
TXNIP.1	5.30781820559577e-08	-0.38649	0.932	0.936	0.000106156364111915	Interface
JTB.2	0.00219428992981712	-0.28028	0.859	0.894	1	Interface

## Sheet: Table S3
Table S3. Functionally relevant gene sets used in this study. Related to Figure S4J.
Immune checkpoint-related genes
IDO1
CD80
PDCD1LG2
CD70
TNFSF9
ICOSLG
KIR3DL1
CD86
PDCD1
TNFSF15
TNFRSF14
IDO2
CD276
CD40
HHLA2
LGALS9
TMIGD2
CD48
ADORA2A
VTCN1
CD44
TNFSF18
BTNL2
CD200R1
TNFSF4
CD200
NRP1
BTLA
C10orf54
CD160
CD244
CD274
CTLA4
HAVCR2
LAG3
LAIR1
TIGIT
CD2
CD226
CD27
CD28
CD40LG
ICOS
SLAMF1
TNFRSF18
TNFRSF25
TNFRSF4
TNFRSF8
TNFRSF9
TNFSF14

## Sheet: Table S4
Table S4. Functionally relevant gene sets used in this study. Related to Figure S8H.
Immunogenic cell death-related genes
CD4
IFNGR1
FOXP3
ATG5
CASP8
HSP90AA1
BAX
P2RX7
IFNG
IL17A
IL1R1
PIK3CA
IL1B
NT5E
IL6
IL10
TLR4
CASP1
ENTPD1
CD8A
LY96
NLRP3
PDIA3
IFNB1
EIF2AK3
CD8B
MYD88
IL17RA
CALR
PRF1
CXCR3
HMGB1
IFNA1
TNF
